# Supplementary material for: Comparative transcriptomic analysis identifies genes responsible for fruit count and oil yield in the oil tea plant Camellia chekiangoleosa
Source: Sci Rep. 2018 Apr 27;8:6637. doi: 10.1038/s41598-018-24073-z (PMC5923238; doi:10.1038/s41598-018-24073-z)
Supplement: Supplementary file 2 — Supplementary data [file 41598_2018_24073_MOESM2_ESM.xlsx]

## Sheet: all.Deg.Anno
gene_id	FoldChangeLog2(FPKM_HY/LY)	p_value	q_value	ExpressionRegulation	Gene_name	Gene_Definition	Swiss_Prot	TrEMBL	NR	Pfam	KOG	GO	EC	KO	Pathway_KEGG
TR10025|c0_g1	-1.7	5e-05	0.000911704	Down	-	-	-	-	-	-	-	-	-	-	-
TR10025|c1_g1	-2.5	5e-05	0.000911704	Down	-	-	-	-	-	-	-	-	-	-	-
TR10056|c0_g12	3.4	5e-05	0.000911704	Up	-	-	-	tr|U5G434|U5G434_POPTR Uncharacterized protein OS=Populus trichocarpa GN=POPTR_0010s10400g PE=4 SV=1	gi|566190108|ref|XP_002315800.2| haloacid dehalogenase-like hydrolase family protein [Populus trichocarpa]	M0U2X1_MUSAM/51-241 M0U2X1.1 PF13419.2;HAD_2;	At1g14310 [R] KOG3085 Predicted hydrolase (HAD superfamily)	GO:0016787~hydrolase activity;	-	-	-
TR10081|c1_g1	3.9	5e-05	0.000911704	Up	-	-	-	-	-	-	-	-	-	-	-
TR10098|c0_g1	-3.5	5e-05	0.000911704	Down	-	-	-	-	-	-	-	-	-	-	-
TR10098|c1_g1	-3.9	5e-05	0.000911704	Down	-	-	-	-	-	-	-	-	-	-	-
TR10100|c0_g1	-6.5	5e-05	0.000911704	Down	rpoC	DNA-directed RNA polymerase subunit beta'	sp|B1A925|RPOC2_CARPA DNA-directed RNA polymerase subunit beta'' OS=Carica papaya GN=rpoC2 PE=3 SV=1	tr|A9XW58|A9XW58_9ROSA RNA polymerase beta'' subunit (Fragment) OS=Ceanothus prostratus GN=rpoC2 PE=3 SV=1	gi|157690062|gb|ABV65718.1| RNA polymerase beta'' subunit, partial (chloroplast) [Ceanothus prostratus]	W1P3W4_AMBTC/172-734 W1P3W4.1 PF04998.13;RNA_pol_Rpb1_5;	AtCh013 [NK] proteins (or domains) not included into any KOG	GO:0003677~DNA binding;GO:0003899~DNA-directed RNA polymerase activity;GO:0006351~transcription, DNA-templated;GO:0009507~chloroplast;	EC:2.7.7.6	K03046	ko00230~Purine metabolism;ko00240~Pyrimidine metabolism;ko03020~RNA polymerase;
TR10100|c0_g2	-2.7	5e-05	0.000911704	Down	rpoC	DNA-directed RNA polymerase subunit beta'	sp|B1A925|RPOC2_CARPA DNA-directed RNA polymerase subunit beta'' OS=Carica papaya GN=rpoC2 PE=3 SV=1	tr|A9XW58|A9XW58_9ROSA RNA polymerase beta'' subunit (Fragment) OS=Ceanothus prostratus GN=rpoC2 PE=3 SV=1	gi|157690062|gb|ABV65718.1| RNA polymerase beta'' subunit, partial (chloroplast) [Ceanothus prostratus]	W1P3W4_AMBTC/172-734 W1P3W4.1 PF04998.13;RNA_pol_Rpb1_5;	AtCh013 [NK] proteins (or domains) not included into any KOG	GO:0003677~DNA binding;GO:0003899~DNA-directed RNA polymerase activity;GO:0006351~transcription, DNA-templated;GO:0009507~chloroplast;	EC:2.7.7.6	K03046	ko00230~Purine metabolism;ko00240~Pyrimidine metabolism;ko03020~RNA polymerase;
TR10166|c0_g1	-6.6	5e-05	0.000911704	Down	-	-	-	tr|K4D8U4|K4D8U4_SOLLC Uncharacterized protein OS=Solanum lycopersicum GN=Solyc11g056330.1 PE=4 SV=1	gi|763814441|gb|KJB81293.1| hypothetical protein B456_013G137600, partial [Gossypium raimondii]	-	-	-	-	-	-
TR10166|c0_g2	-5.1	5e-05	0.000911704	Down	-	-	-	-	-	-	-	-	-	-	-
TR10193|c0_g1	-1.7	5e-05	0.000911704	Down	-	-	-	-	-	-	-	-	-	-	-
TR10245|c0_g2	3.9	5e-05	0.000911704	Up	-	-	-	-	-	-	-	-	-	-	-
TR10434|c0_g2	-3.2	5e-05	0.000911704	Down	CUTL	homeobox protein cut-like	sp|Q9LS42|CASP_ARATH Protein CASP OS=Arabidopsis thaliana GN=CASP PE=1 SV=2	tr|A0A068TR67|A0A068TR67_COFCA Coffea canephora DH200=94 genomic scaffold, scaffold_2 OS=Coffea canephora GN=GSCOC_T00022541001 PE=4 SV=1	gi|661898482|emb|CDO98449.1| unnamed protein product [Coffea canephora]	-	At3g18480 [K] KOG0963 Transcription factor/CCAAT displacement protein CDP1	GO:0005768~endosome;GO:0005794~Golgi apparatus;GO:0005802~trans-Golgi network;GO:0006891~intra-Golgi vesicle-mediated transport;GO:0016021~integral component of membrane;GO:0030173~integral component of Golgi membrane;GO:0030244~cellulose biosynthetic process;	-	K09313	-
TR10445|c0_g6	-3.9	5e-05	0.000911704	Down	-	-	-	-	-	-	-	-	-	-	-
TR1047|c0_g1	-6.4	5e-05	0.000911704	Down	-	-	-	-	-	-	-	-	-	-	-
TR10487|c0_g3	-4.1	5e-05	0.000911704	Down	TFIIF1, GTF2F1, TFG1	transcription initiation factor TFIIF subunit alpha	sp|Q9SU25|T2FA_ARATH Transcription initiation factor IIF subunit alpha OS=Arabidopsis thaliana GN=RAP74 PE=1 SV=1	tr|M1B171|M1B171_SOLTU Uncharacterized protein OS=Solanum tuberosum GN=PGSC0003DMG400013344 PE=4 SV=1	gi|565371546|ref|XP_006352364.1| PREDICTED: transcription initiation factor IIF subunit alpha-like isoform X1 [Solanum tuberosum]	M1B169_SOLTU/1-390 M1B169.1 PF05793.8;TFIIF_alpha;	At4g12610 [K] KOG2393 Transcription initiation factor IIF, large subunit (RAP74)	GO:0003677~DNA binding;GO:0003743~translation initiation factor activity;GO:0003824~catalytic activity;GO:0005634~nucleus;GO:0006367~transcription initiation from RNA polymerase II promoter;GO:0008022~protein C-terminus binding;GO:0009522~photosystem I;GO:0015979~photosynthesis;GO:0016021~integral component of membrane;GO:0032968~positive regulation of transcription elongation from RNA polymerase…	-	K03138	ko03022~Basal transcription factors;
TR10698|c0_g1	-4.7	5e-05	0.000911704	Down	-	-	-	-	-	-	-	-	-	-	-
TR10786|c0_g1	-7.2	5e-05	0.000911704	Down	-	-	-	-	-	-	-	-	-	-	-
TR10850|c0_g2	-3.6	5e-05	0.000911704	Down	-	-	-	-	-	-	-	-	-	-	-
TR10864|c0_g1	-6.1	5e-05	0.000911704	Down	-	-	-	tr|V9P5P1|V9P5P1_SALMI Uncharacterized protein OS=Salvia miltiorrhiza GN=orf122c PE=4 SV=1	gi|570700000|ref|YP_008992401.1| hypothetical protein Salmi_Mp135 (mitochondrion) [Salvia miltiorrhiza]	-	-	GO:0005739~mitochondrion;	-	-	-
TR10864|c0_g2	-5.5	5e-05	0.000911704	Down	-	-	-	tr|V9P5P1|V9P5P1_SALMI Uncharacterized protein OS=Salvia miltiorrhiza GN=orf122c PE=4 SV=1	gi|570700000|ref|YP_008992401.1| hypothetical protein Salmi_Mp135 (mitochondrion) [Salvia miltiorrhiza]	-	-	GO:0005739~mitochondrion;	-	-	-
TR10909|c0_g2	6.1	5e-05	0.000911704	Up	-	-	-	tr|R0FP93|R0FP93_9BRAS Uncharacterized protein OS=Capsella rubella GN=CARUB_v10017574mg PE=4 SV=1	gi|571467496|ref|XP_006583959.1| PREDICTED: uncharacterized protein LOC100804751 [Glycine max]	-	At3g11810 [NK] proteins (or domains) not included into any KOG	-	-	-	-
TR10917|c0_g2	-4.4	5e-05	0.000911704	Down	psbM	photosystem II PsbM protein	sp|Q06FW7|PSBM_PELHO Photosystem II reaction center protein M OS=Pelargonium hortorum GN=psbM PE=3 SV=1	tr|K7MCN7|K7MCN7_SOYBN Uncharacterized protein OS=Glycine max PE=4 SV=1	gi|297840943|ref|XP_002888353.1| hypothetical protein ARALYDRAFT_893970 [Arabidopsis lyrata subsp. lyrata]	U3MEK3_9GENT/1-31 U3MEK3.1 PF05151.8;PsbM;	AtCh017 [NK] proteins (or domains) not included into any KOG	GO:0009523~photosystem II;GO:0009535~chloroplast thylakoid membrane;GO:0016021~integral component of membrane;GO:0019684~photosynthesis, light reaction;	-	K02714	ko00195~Photosynthesis;
TR10975|c0_g1	-3.4	5e-05	0.000911704	Down	-	-	-	-	-	-	-	-	-	-	-
TR11057|c0_g1	2	5e-05	0.000911704	Up	-	-	-	-	-	-	-	-	-	-	-
TR11114|c0_g1	-6.5	5e-05	0.000911704	Down	-	-	-	tr|A0A061FIZ5|A0A061FIZ5_THECC Uncharacterized protein OS=Theobroma cacao GN=TCM_035820 PE=4 SV=1	gi|590601758|ref|XP_007019658.1| Uncharacterized protein TCM_035820 [Theobroma cacao]	-	-	-	-	-	-
TR11125|c0_g1	-3.7	5e-05	0.000911704	Down	-	-	-	tr|A5B4L0|A5B4L0_VITVI Putative uncharacterized protein OS=Vitis vinifera GN=VITISV_006037 PE=4 SV=1	gi|147766911|emb|CAN69679.1| hypothetical protein VITISV_006037 [Vitis vinifera]	A5AUE6_VITVI/621-867 A5AUE6.1 PF07727.10;RVT_2;	At4g07810 [R] KOG0017 FOG: Transposon-encoded proteins with TYA, reverse transcriptase, integrase domains in various combinations	GO:0003676~nucleic acid binding;GO:0008270~zinc ion binding;GO:0015074~DNA integration;	-	-	-
TR11154|c1_g1	3.8	5e-05	0.000911704	Up	-	-	-	-	-	-	-	-	-	-	-
TR11185|c0_g1	-1.6	5e-05	0.000911704	Down	-	-	-	tr|H9B251|H9B251_9ERIC Nucleotide-binding site leucine-rich repeat protein (Fragment) OS=Rhododendron kanehirai PE=4 SV=1	gi|379067862|gb|AFC90284.1| nucleotide-binding site leucine-rich repeat protein, partial [Rhododendron kanehirai]	H9B298_9ERIC/1-252 H9B298.1 PF00931.18;NB-ARC;	-	GO:0043531~ADP binding;	-	-	-
TR11185|c1_g1	-1.5	5e-05	0.000911704	Down	-	-	sp|O82484|DRL23_ARATH Putative disease resistance protein At4g10780 OS=Arabidopsis thaliana GN=At4g10780 PE=3 SV=1	tr|H9B243|H9B243_9ERIC Nucleotide-binding site leucine-rich repeat protein (Fragment) OS=Rhododendron kanehirai PE=4 SV=1	gi|379067846|gb|AFC90276.1| nucleotide-binding site leucine-rich repeat protein, partial [Rhododendron kanehirai]	H9B2A1_9ERIC/1-252 H9B2A1.1 PF00931.18;NB-ARC;	At4g10780 [T] KOG4658 Apoptotic ATPase	GO:0005524~ATP binding;GO:0006952~defense response;GO:0043531~ADP binding;	-	-	-
TR11204|c0_g2	-5.2	5e-05	0.000911704	Down	-	-	-	-	-	-	-	-	-	-	-
TR11275|c0_g1	-6.6	5e-05	0.000911704	Down	rpoC	DNA-directed RNA polymerase subunit beta'	sp|Q09X27|RPOC2_MORIN DNA-directed RNA polymerase subunit beta'' OS=Morus indica GN=rpoC2 PE=3 SV=1	tr|F8TRM9|F8TRM9_9ROSA RNA polymerase beta subunit (Fragment) OS=Hovenia trichocarpa var. robusta PE=3 SV=1	gi|336239415|gb|AEI27565.1| RNA polymerase beta subunit [Hovenia trichocarpa var. robusta]	F8TRM0_9ROSA/131-665 F8TRM0.1 PF04998.13;RNA_pol_Rpb1_5;	AtCh013 [NK] proteins (or domains) not included into any KOG	GO:0003677~DNA binding;GO:0003899~DNA-directed RNA polymerase activity;GO:0006351~transcription, DNA-templated;GO:0009507~chloroplast;GO:0009536~plastid;	EC:2.7.7.6	K03046	ko00230~Purine metabolism;ko00240~Pyrimidine metabolism;ko03020~RNA polymerase;
TR11459|c0_g1	1.8	5e-05	0.000911704	Up	-	-	-	tr|B9SIL6|B9SIL6_RICCO Putative uncharacterized protein OS=Ricinus communis GN=RCOM_0822970 PE=4 SV=1	gi|255569742|ref|XP_002525835.1| conserved hypothetical protein [Ricinus communis]	B9SIL6_RICCO/2-47 B9SIL6.1 PF00646.29;F-box;	-	-	-	-	-
TR11484|c0_g1	3.6	5e-05	0.000911704	Up	-	-	sp|Q94K98|Y1720_ARATH UPF0392 protein At1g27200 OS=Arabidopsis thaliana GN=At1g27200 PE=2 SV=2	tr|A0A059BWF0|A0A059BWF0_EUCGR Uncharacterized protein OS=Eucalyptus grandis GN=EUGRSUZ_F03568 PE=4 SV=1	gi|694378955|ref|XP_009365693.1| PREDICTED: UPF0392 protein At1g27200 [Pyrus x bretschneideri]	B9R8P0_RICCO/322-557 B9R8P0.1 PF01697.23;Glyco_transf_92;	At4g37420 [NK] proteins (or domains) not included into any KOG	GO:0005794~Golgi apparatus;GO:0016021~integral component of membrane;	-	-	-
TR11559|c0_g1	-8.5	5e-05	0.000911704	Down	-	-	-	-	-	-	-	-	-	-	-
TR11604|c0_g3	4.5	5e-05	0.000911704	Up	RP-L17e, RPL17	large subunit ribosomal protein L17e	-	tr|M5XS28|M5XS28_PRUPE Uncharacterized protein OS=Prunus persica GN=PRUPE_ppa012087mg PE=3 SV=1	gi|596298632|ref|XP_007227525.1| hypothetical protein PRUPE_ppa012087mg [Prunus persica]	-	-	GO:0003735~structural constituent of ribosome;GO:0006412~translation;GO:0015934~large ribosomal subunit;	-	K02880	ko03010~Ribosome;
TR11631|c0_g2	6.4	5e-05	0.000911704	Up	-	-	sp|Q2QM84|ARFY_ORYSJ Auxin response factor 25 OS=Oryza sativa subsp. japonica GN=ARF25 PE=2 SV=1	tr|A0A0D9Y1E3|A0A0D9Y1E3_9ORYZ Auxin response factor OS=Leersia perrieri PE=3 SV=1	gi|125537393|gb|EAY83881.1| hypothetical protein OsI_39101 [Oryza sativa Indica Group]	-	At1g30330 [NK] proteins (or domains) not included into any KOG	GO:0003677~DNA binding;GO:0003700~transcription factor activity, sequence-specific DNA binding;GO:0005634~nucleus;GO:0006351~transcription, DNA-templated;GO:0006355~regulation of transcription, DNA-templated;GO:0009734~auxin-activated signaling pathway;GO:0009855~determination of bilateral symmetry;GO:0009887~organ morphogenesis;GO:0009909~regulation of flower development;GO:0010014~meristem init…	-	-	-
TR11638|c0_g2	2.9	5e-05	0.000911704	Up	-	-	-	-	-	-	-	-	-	-	-
TR11680|c0_g2	-1.8	5e-05	0.000911704	Down	ndhE	NAD(P)H-quinone oxidoreductase subunit 4L	sp|Q09WW6|NU4LC_MORIN NAD(P)H-quinone oxidoreductase subunit 4L, chloroplastic OS=Morus indica GN=ndhE PE=3 SV=1	tr|A0A0F6Q0W7|A0A0F6Q0W7_9ROSA NADH dehydrogenase subunit 4L OS=Prunus subhirtella var. subhirtella GN=ndhE PE=4 SV=1	gi|114804315|ref|YP_762312.1| NADH-plastoquinone oxidoreductase subunit 4L [Morus indica]	T1QLW9_EUCGL/5-98 T1QLW9.1 PF00420.20;Oxidored_q2;	AtCh075 [C] KOG4669 NADH dehydrogenase subunit 4L and related proteins	GO:0005886~plasma membrane;GO:0006810~transport;GO:0009507~chloroplast;GO:0009535~chloroplast thylakoid membrane;GO:0009536~plastid;GO:0016021~integral component of membrane;GO:0016651~oxidoreductase activity, acting on NAD(P)H;GO:0016655~oxidoreductase activity, acting on NAD(P)H, quinone or similar compound as acceptor;GO:0019684~photosynthesis, light reaction;GO:0042773~ATP synthesis coupled e…	EC:1.6.5.3	K05576	ko00190~Oxidative phosphorylation;
TR11788|c0_g1	3.8	5e-05	0.000911704	Up	CEP, CYSEP	KDEL-tailed cysteine endopeptidase	sp|O65039|CYSEP_RICCO Vignain OS=Ricinus communis GN=CYSEP PE=1 SV=1	tr|B9RAQ2|B9RAQ2_RICCO Cysteine protease, putative OS=Ricinus communis GN=RCOM_1507820 PE=3 SV=1	gi|255540425|ref|XP_002511277.1| cysteine protease, putative [Ricinus communis]	C6TKU1_SOYBN/34-95 C6TKU1.1 PF08246.8;Inhibitor_I29;	At5g50260 [O] KOG1543 Cysteine proteinase Cathepsin L	GO:0000325~plant-type vacuole;GO:0004197~cysteine-type endopeptidase activity;GO:0005615~extracellular space;GO:0005764~lysosome;GO:0005773~vacuole;GO:0005783~endoplasmic reticulum;GO:0005788~endoplasmic reticulum lumen;GO:0008234~cysteine-type peptidase activity;GO:0009505~plant-type cell wall;GO:0009555~pollen development;GO:0010623~developmental programmed cell death;GO:0016023~cytoplasmic mem…	EC:3.4.22.-	K16292	-
TR11804|c0_g1	1.8	5e-05	0.000911704	Up	-	-	-	-	-	-	-	-	-	-	-
TR11826|c0_g1	-1	5e-05	0.000911704	Down	-	-	-	-	-	-	-	-	-	-	-
TR11829|c0_g1	-4.2	5e-05	0.000911704	Down	-	-	sp|Q09WW9|CCSA_MORIN Cytochrome c biogenesis protein CcsA OS=Morus indica GN=ccsA PE=3 SV=1	tr|A0A0F6ZDS5|A0A0F6ZDS5_9ROSA Cytochrome c heme attachment protein OS=Morus notabilis GN=ccsA PE=4 SV=1	gi|114804312|ref|YP_762309.1| cytochrome c biogenesis/heme attachment protein [Morus indica]	B5AH44_9ROSI/71-316 B5AH44.1 PF01578.16;Cytochrom_C_asm;	AtCh072 [NK] proteins (or domains) not included into any KOG	GO:0009535~chloroplast thylakoid membrane;GO:0016021~integral component of membrane;GO:0017004~cytochrome complex assembly;GO:0020037~heme binding;	-	-	-
TR11914|c2_g1	3.5	5e-05	0.000911704	Up	-	-	-	-	-	-	-	-	-	-	-
TR11971|c0_g1	3.6	5e-05	0.000911704	Up	-	-	-	-	-	-	-	-	-	-	-
TR11973|c0_g1	5	5e-05	0.000911704	Up	-	-	-	-	-	-	-	-	-	-	-
TR12053|c0_g2	-5.7	5e-05	0.000911704	Down	-	-	-	-	-	-	-	-	-	-	-
TR12155|c0_g2	-5.3	5e-05	0.000911704	Down	PSMB2	20S proteasome subunit beta 4	sp|O24633|PSB2B_ARATH Proteasome subunit beta type-2-B OS=Arabidopsis thaliana GN=PBD2 PE=1 SV=1	tr|B7FH05|B7FH05_MEDTR 20S proteasome beta protein OS=Medicago truncatula GN=MTR_5g012470 PE=2 SV=1	gi|697171812|ref|XP_009594840.1| PREDICTED: proteasome subunit beta type-2-A [Nicotiana tomentosiformis]	M1D5K4_SOLTU/2-182 M1D5K4.1 PF00227.22;Proteasome;	At4g14800 [O] KOG0177 20S proteasome, regulatory subunit beta type PSMB2/PRE1	GO:0000502~proteasome complex;GO:0004175~endopeptidase activity;GO:0004298~threonine-type endopeptidase activity;GO:0005634~nucleus;GO:0005737~cytoplasm;GO:0005773~vacuole;GO:0005774~vacuolar membrane;GO:0005829~cytosol;GO:0005839~proteasome core complex;GO:0005886~plasma membrane;GO:0006508~proteolysis;GO:0010499~proteasomal ubiquitin-independent protein catabolic process;GO:0043161~proteasome-m…	EC:3.4.25.1	K02734	ko03050~Proteasome;
TR12270|c0_g1	2	5e-05	0.000911704	Up	-	-	-	-	-	-	-	-	-	-	-
TR12313|c0_g3	-1.4	5e-05	0.000911704	Down	-	-	-	tr|M5X5X1|M5X5X1_PRUPE Uncharacterized protein OS=Prunus persica GN=PRUPE_ppb021413mg PE=4 SV=1	gi|595886006|ref|XP_007213261.1| hypothetical protein PRUPE_ppb021413mg [Prunus persica]	M5X5X1_PRUPE/178-304 M5X5X1.1 PF13359.2;DDE_Tnp_4;	At3g44640 [L] KOG4585 Predicted transposase	-	-	-	-
TR12314|c0_g1	-1.8	5e-05	0.000911704	Down	-	-	-	-	-	-	-	-	-	-	-
TR12411|c0_g2	3.5	5e-05	0.000911704	Up	ZIM17, DNLZ, Tim15	mitochondrial protein import protein ZIM17	-	tr|A0A0B0N954|A0A0B0N954_GOSAR Mitochondrial import protein ZIM17 OS=Gossypium arboreum GN=F383_03259 PE=4 SV=1	gi|729338104|ref|XP_010539089.1| PREDICTED: uncharacterized protein LOC104813220 [Tarenaya hassleriana]	-	-	GO:0005227~calcium activated cation channel activity;GO:0008270~zinc ion binding;GO:0017153~sodium:dicarboxylate symporter activity;GO:0030317~sperm motility;GO:0036128~CatSper complex;	-	K17808	-
TR12496|c0_g1	-2.1	5e-05	0.000911704	Down	-	-	-	-	-	-	-	-	-	-	-
TR12497|c1_g1	1.6	5e-05	0.000911704	Up	-	-	-	tr|E6NUC3|E6NUC3_JATCU JHL06P13.14 protein OS=Jatropha curcas GN=JHL06P13.14 PE=4 SV=1	gi|317106737|dbj|BAJ53233.1| JHL06P13.14 [Jatropha curcas]	-	-	GO:0043531~ADP binding;	-	-	-
TR12507|c0_g1	2.1	5e-05	0.000911704	Up	-	-	-	-	-	-	-	-	-	-	-
TR12608|c2_g1	2.4	5e-05	0.000911704	Up	-	-	-	-	-	-	-	-	-	-	-
TR12612|c0_g1	2.5	5e-05	0.000911704	Up	-	-	-	-	-	-	-	-	-	-	-
TR12622|c0_g4	2	5e-05	0.000911704	Up	-	-	-	-	-	-	-	-	-	-	-
TR1262|c0_g1	-5.8	5e-05	0.000911704	Down	-	-	-	-	-	-	-	-	-	-	-
TR12698|c0_g1	-5.5	5e-05	0.000911704	Down	-	-	-	-	-	-	-	-	-	-	-
TR1273|c0_g1	4.4	5e-05	0.000911704	Up	-	-	-	tr|A0A068VEY2|A0A068VEY2_COFCA Coffea canephora DH200=94 genomic scaffold, scaffold_461 OS=Coffea canephora GN=GSCOC_T00008208001 PE=4 SV=1	gi|661876588|emb|CDP19390.1| unnamed protein product [Coffea canephora]	-	-	GO:0043531~ADP binding;	-	-	-
TR12741|c0_g1	-3.7	5e-05	0.000911704	Down	-	-	-	-	-	-	-	-	-	-	-
TR12755|c0_g1	6.9	5e-05	0.000911704	Up	-	-	-	-	-	-	-	-	-	-	-
TR12799|c0_g2	-3.5	5e-05	0.000911704	Down	-	-	-	-	-	-	-	-	-	-	-
TR12806|c2_g1	-4.1	5e-05	0.000911704	Down	-	-	-	-	-	-	-	-	-	-	-
TR12840|c0_g1	2.3	5e-05	0.000911704	Up	-	-	-	-	-	-	-	-	-	-	-
TR1284|c0_g1	4.4	5e-05	0.000911704	Up	metK	S-adenosylmethionine synthetase	sp|A7NVX9|METK2_VITVI S-adenosylmethionine synthase 2 OS=Vitis vinifera GN=METK2 PE=3 SV=1	tr|A0A0D2PC33|A0A0D2PC33_GOSRA S-adenosylmethionine synthase OS=Gossypium raimondii GN=B456_004G146800 PE=3 SV=1	gi|720047893|ref|XP_010270953.1| PREDICTED: S-adenosylmethionine synthase 5 [Nelumbo nucifera]	D8SGD2_SELML/3-101 D8SGD2.1 PF00438.16;S-AdoMet_synt_N;	At4g01850 [H] KOG1506 S-adenosylmethionine synthetase	GO:0004478~methionine adenosyltransferase activity;GO:0005524~ATP binding;GO:0005737~cytoplasm;GO:0006556~S-adenosylmethionine biosynthetic process;GO:0006730~one-carbon metabolic process;GO:0046872~metal ion binding;	EC:2.5.1.6	K00789	ko00270~Cysteine and methionine metabolism;ko01230~Biosynthesis of amino acids;
TR1284|c0_g3	-4.7	5e-05	0.000911704	Down	metK	S-adenosylmethionine synthetase	sp|A7NVX9|METK2_VITVI S-adenosylmethionine synthase 2 OS=Vitis vinifera GN=METK2 PE=3 SV=1	tr|A0A0D2PC33|A0A0D2PC33_GOSRA S-adenosylmethionine synthase OS=Gossypium raimondii GN=B456_004G146800 PE=3 SV=1	gi|720047893|ref|XP_010270953.1| PREDICTED: S-adenosylmethionine synthase 5 [Nelumbo nucifera]	D8SGD2_SELML/3-101 D8SGD2.1 PF00438.16;S-AdoMet_synt_N;	At4g01850 [H] KOG1506 S-adenosylmethionine synthetase	GO:0004478~methionine adenosyltransferase activity;GO:0005524~ATP binding;GO:0005737~cytoplasm;GO:0006556~S-adenosylmethionine biosynthetic process;GO:0006730~one-carbon metabolic process;GO:0046872~metal ion binding;	EC:2.5.1.6	K00789	ko00270~Cysteine and methionine metabolism;ko01230~Biosynthesis of amino acids;
TR12875|c0_g3	-3.2	5e-05	0.000911704	Down	-	-	-	-	gi|747086801|ref|XP_011090917.1| PREDICTED: putative chromatin-remodeling complex ATPase chain [Sesamum indicum]	-	-	-	-	-	-
TR12883|c0_g1	-2.1	5e-05	0.000911704	Down	EFR	LRR receptor-like serine/threonine-protein kinase EFR	sp|Q9SD62|Y3471_ARATH Putative receptor-like protein kinase At3g47110 OS=Arabidopsis thaliana GN=At3g47110 PE=3 SV=1	tr|A0A067KRM1|A0A067KRM1_JATCU Uncharacterized protein OS=Jatropha curcas GN=JCGZ_04095 PE=3 SV=1	gi|643731454|gb|KDP38742.1| hypothetical protein JCGZ_04095 [Jatropha curcas]	F6HCE1_VITVI/771-1048 F6HCE1.1 PF00069.21;Pkinase;	At3g47580 [NK] proteins (or domains) not included into any KOG	GO:0001653~peptide receptor activity;GO:0002764~immune response-regulating signaling pathway;GO:0004672~protein kinase activity;GO:0004674~protein serine/threonine kinase activity;GO:0004675~transmembrane receptor protein serine/threonine kinase activity;GO:0005524~ATP binding;GO:0005886~plasma membrane;GO:0007178~transmembrane receptor protein serine/threonine kinase signaling pathway;GO:0009506…	EC:2.7.11.1	K13428	ko04626~Plant-pathogen interaction;
TR12898|c0_g1	-5.1	5e-05	0.000911704	Down	-	-	-	-	-	-	-	-	-	-	-
TR12938|c1_g1	-5.7	5e-05	0.000911704	Down	-	-	-	-	-	-	-	-	-	-	-
TR12946|c0_g1	4.6	5e-05	0.000911704	Up	-	-	-	-	-	-	-	-	-	-	-
TR12975|c0_g2	-2.9	5e-05	0.000911704	Down	ndhD	NAD(P)H-quinone oxidoreductase subunit 4	sp|B1A984|NU4C_CARPA NAD(P)H-quinone oxidoreductase chain 4, chloroplastic OS=Carica papaya GN=ndhD PE=3 SV=1	tr|J9PXC0|J9PXC0_9ROSA NAD(P)H-quinone oxidoreductase chain 4 OS=Fragaria mandshurica GN=ndhD PE=3 SV=1	gi|325126915|ref|YP_004286152.1| NADH-plastoquinone oxidoreductase subunit 4 [Fragaria vesca subsp. vesca]	-	AtCh073 [C] KOG4845 NADH dehydrogenase, subunit 4	GO:0008137~NADH dehydrogenase (ubiquinone) activity;GO:0009535~chloroplast thylakoid membrane;GO:0016021~integral component of membrane;GO:0042773~ATP synthesis coupled electron transport;GO:0048038~quinone binding;	EC:1.6.5.3	K05575	ko00190~Oxidative phosphorylation;
TR12981|c0_g1	3.1	5e-05	0.000911704	Up	-	-	-	-	-	-	-	-	-	-	-
TR12984|c0_g1	-6.1	5e-05	0.000911704	Down	-	-	-	-	-	-	-	-	-	-	-
TR13090|c0_g3	4.3	5e-05	0.000911704	Up	cysK	cysteine synthase A	sp|P47999|CYSKP_ARATH Cysteine synthase, chloroplastic/chromoplastic OS=Arabidopsis thaliana GN=OASB PE=1 SV=2	tr|A0A0B0NFY6|A0A0B0NFY6_GOSAR Cysteine synthase OS=Gossypium arboreum GN=F383_00483 PE=3 SV=1	gi|728832307|gb|KHG11750.1| Cysteine synthase, chloroplastic/chromoplastic [Gossypium arboreum]	V4TUH3_9ROSI/78-338 V4TUH3.1 PF00291.21;PALP;	At2g43750 [E] KOG1252 Cystathionine beta-synthase and related enzymes	GO:0004124~cysteine synthase activity;GO:0005737~cytoplasm;GO:0005739~mitochondrion;GO:0005768~endosome;GO:0005794~Golgi apparatus;GO:0005802~trans-Golgi network;GO:0006535~cysteine biosynthetic process from serine;GO:0009507~chloroplast;GO:0009509~chromoplast;GO:0009536~plastid;GO:0009567~double fertilization forming a zygote and endosperm;GO:0009570~chloroplast stroma;GO:0009735~response to cyt…	EC:2.5.1.47	K01738	ko00270~Cysteine and methionine metabolism;ko00920~Sulfur metabolism;ko01200~Carbon metabolism;ko01230~Biosynthesis of amino acids;
TR13094|c1_g1	2.6	5e-05	0.000911704	Up	-	-	-	-	-	-	-	-	-	-	-
TR13098|c0_g2	-5.8	5e-05	0.000911704	Down	SPT	serine palmitoyltransferase	-	tr|W9QWR7|W9QWR7_9ROSA Serine palmitoyltransferase 1 OS=Morus notabilis GN=L484_008877 PE=3 SV=1	gi|703092485|ref|XP_010094645.1| Serine palmitoyltransferase 1 [Morus notabilis]	-	-	GO:0003824~catalytic activity;GO:0009058~biosynthetic process;GO:0016049~cell growth;GO:0016740~transferase activity;GO:0016874~ligase activity;GO:0030148~sphingolipid biosynthetic process;GO:0030170~pyridoxal phosphate binding;GO:0043067~regulation of programmed cell death;GO:0046686~response to cadmium ion;	EC:2.3.1.50	K00654	ko00600~Sphingolipid metabolism;ko04071~Sphingolipid signaling pathway;
TR130|c0_g1	-4.5	5e-05	0.000911704	Down	-	-	-	-	-	-	-	-	-	-	-
TR13142|c0_g2	-3.6	5e-05	0.000911704	Down	-	-	-	-	-	-	-	-	-	-	-
TR1319|c0_g1	-4.9	5e-05	0.000911704	Down	-	-	-	-	-	-	-	-	-	-	-
TR1322|c0_g1	-2.7	5e-05	0.000911704	Down	-	-	-	-	-	-	-	-	-	-	-
TR13306|c0_g1	-3.9	5e-05	0.000911704	Down	-	-	-	-	-	-	-	-	-	-	-
TR13360|c0_g1	-3.3	5e-05	0.000911704	Down	-	-	-	-	-	-	-	-	-	-	-
TR13365|c0_g2	4	5e-05	0.000911704	Up	-	-	-	-	-	-	-	-	-	-	-
TR13405|c0_g1	-6	5e-05	0.000911704	Down	-	-	-	tr|B9TJ34|B9TJ34_RICCO Putative uncharacterized protein (Fragment) OS=Ricinus communis GN=RCOM_2001340 PE=4 SV=1	gi|255604632|ref|XP_002538253.1| conserved hypothetical protein [Ricinus communis]	-	-	-	-	-	-
TR13499|c0_g1	4.3	5e-05	0.000911704	Up	-	-	-	-	-	-	-	-	-	-	-
TR13514|c0_g1	-2.8	5e-05	0.000911704	Down	-	-	-	-	-	-	-	-	-	-	-
TR13521|c0_g2	5.5	5e-05	0.000911704	Up	GDI1_2	Rab GDP dissociation inhibitor	sp|O24653|GDI2_ARATH Guanosine nucleotide diphosphate dissociation inhibitor 2 OS=Arabidopsis thaliana GN=GDI2 PE=2 SV=1	tr|A9PC79|A9PC79_POPTR GDP dissociation inhibitor family protein OS=Populus trichocarpa GN=POPTR_0017s00420g PE=2 SV=1	gi|658037491|ref|XP_008354312.1| PREDICTED: guanosine nucleotide diphosphate dissociation inhibitor 2 [Malus domestica]	A5BXT5_VITVI/1-436 A5BXT5.1 PF00996.14;GDI;	At3g59920 [O] KOG1439 RAB proteins geranylgeranyltransferase component A (RAB escort protein)	GO:0005092~GDP-dissociation inhibitor activity;GO:0005093~Rab GDP-dissociation inhibitor activity;GO:0005096~GTPase activator activity;GO:0005737~cytoplasm;GO:0005794~Golgi apparatus;GO:0005829~cytosol;GO:0007165~signal transduction;GO:0007264~small GTPase mediated signal transduction;GO:0009506~plasmodesma;GO:0015031~protein transport;GO:0030496~midbody;GO:0032482~Rab protein signal transduction…	-	K17255	-
TR13561|c0_g1	2.7	5e-05	0.000911704	Up	-	-	-	-	-	-	-	-	-	-	-
TR13603|c0_g1	-5	5e-05	0.000911704	Down	-	-	-	-	-	-	-	-	-	-	-
TR13603|c0_g2	-5.1	5e-05	0.000911704	Down	-	-	-	-	-	-	-	-	-	-	-
TR13652|c0_g1	-5.3	5e-05	0.000911704	Down	-	-	-	-	-	-	-	-	-	-	-
TR13735|c0_g1	2.6	5e-05	0.000911704	Up	-	-	-	tr|V4RNB0|V4RNB0_9ROSI Uncharacterized protein OS=Citrus clementina GN=CICLE_v10029458mg PE=4 SV=1	gi|567859838|ref|XP_006422573.1| hypothetical protein CICLE_v10029458mg [Citrus clementina]	V4RNB0_9ROSI/4-145 V4RNB0.1 PF06916.9;DUF1279;	-	-	-	-	-
TR13761|c0_g1	-3.2	5e-05	0.000911704	Down	-	-	-	-	-	-	-	-	-	-	-
TR13771|c0_g1	2.9	5e-05	0.000911704	Up	-	-	-	-	-	-	-	-	-	-	-
TR13771|c1_g1	2.2	5e-05	0.000911704	Up	-	-	-	-	-	-	-	-	-	-	-
TR13842|c0_g1	2.1	5e-05	0.000911704	Up	-	-	-	-	-	-	-	-	-	-	-
TR13932|c0_g1	-8.5	5e-05	0.000911704	Down	-	-	-	-	-	-	-	-	-	-	-
TR13932|c0_g2	-7.1	5e-05	0.000911704	Down	-	-	-	-	-	-	-	-	-	-	-
TR13983|c0_g1	5.1	5e-05	0.000911704	Up	-	-	-	-	-	-	-	-	-	-	-
TR13994|c0_g1	-5.6	5e-05	0.000911704	Down	-	-	-	-	-	-	-	-	-	-	-
TR1401|c0_g1	-4.3	5e-05	0.000911704	Down	glgC	glucose-1-phosphate adenylyltransferase	sp|P52416|GLGS1_VICFA Glucose-1-phosphate adenylyltransferase small subunit 1, chloroplastic OS=Vicia faba GN=AGPC PE=2 SV=1	tr|G7KEK9|G7KEK9_MEDTR Glucose-1-phosphate adenylyltransferase OS=Medicago truncatula GN=MTR_5g097010 PE=3 SV=1	gi|16950559|gb|AAK27721.2|AF356005_1 ADP-glucose pyrophosphorylase small subunit CagpS2 [Cicer arietinum]	S8DAA4_9LAMI/90-365 S8DAA4.1 PF00483.19;NTP_transferase;	At5g48300 [M] KOG1322 GDP-mannose pyrophosphorylase/mannose-1-phosphate guanylyltransferase	GO:0005524~ATP binding;GO:0005978~glycogen biosynthetic process;GO:0008878~glucose-1-phosphate adenylyltransferase activity;GO:0009501~amyloplast;GO:0009507~chloroplast;GO:0009570~chloroplast stroma;GO:0019252~starch biosynthetic process;GO:0030931~heterotetrameric ADPG pyrophosphorylase complex;GO:0048046~apoplast;GO:0048573~photoperiodism, flowering;	EC:2.7.7.27	K00975	ko00500~Starch and sucrose metabolism;ko00520~Amino sugar and nucleotide sugar metabolism;
TR1429|c0_g1	-6.4	5e-05	0.000911704	Down	-	-	-	tr|A0A0A9AQB4|A0A0A9AQB4_ARUDO Uncharacterized protein OS=Arundo donax PE=4 SV=1	gi|670370327|ref|XP_008666385.1| PREDICTED: uncharacterized protein LOC103645032 [Zea mays]	-	-	GO:0003676~nucleic acid binding;GO:0015074~DNA integration;	-	-	-
TR1432|c0_g1	-3.3	5e-05	0.000911704	Down	MFP2	enoyl-CoA hydratase/3-hydroxyacyl-CoA dehydrogenase	sp|Q9ZPI5|MFP2_ARATH Peroxisomal fatty acid beta-oxidation multifunctional protein MFP2 OS=Arabidopsis thaliana GN=MFP2 PE=1 SV=1	tr|A0A077DAS1|A0A077DAS1_9ERIC Fatty acid beta-oxidation multifunctional protein OS=Camellia oleifera PE=2 SV=1	gi|674781086|gb|AIL29217.1| fatty acid beta-oxidation multifunctional protein [Camellia oleifera]	F6H6Y0_VITVI/313-492 F6H6Y0.1 PF02737.14;3HCDH_N;	At3g06860 [I] KOG1683 Hydroxyacyl-CoA dehydrogenase/enoyl-CoA hydratase	GO:0003729~mRNA binding;GO:0003857~3-hydroxyacyl-CoA dehydrogenase activity;GO:0004165~dodecenoyl-CoA delta-isomerase activity;GO:0004300~enoyl-CoA hydratase activity;GO:0005618~cell wall;GO:0005730~nucleolus;GO:0005777~peroxisome;GO:0005874~microtubule;GO:0006631~fatty acid metabolic process;GO:0006635~fatty acid beta-oxidation;GO:0007031~peroxisome organization;GO:0008017~microtubule binding;GO…	EC:4.2.1.17 1.1.1.35 1.1.1.211	K10527	ko00071~Fatty acid degradation;ko00592~alpha-Linolenic acid metabolism;ko01212~Fatty acid metabolism;
TR14366|c0_g3	-4.2	5e-05	0.000911704	Down	-	-	-	-	-	-	-	-	-	-	-
TR14387|c0_g1	-3.3	5e-05	0.000911704	Down	-	-	-	tr|A0A0D2VMJ3|A0A0D2VMJ3_GOSRA Uncharacterized protein (Fragment) OS=Gossypium raimondii GN=B456_011G148900 PE=4 SV=1	gi|763805002|gb|KJB71940.1| hypothetical protein B456_011G148900, partial [Gossypium raimondii]	-	-	-	-	-	-
TR14435|c0_g1	2.2	5e-05	0.000911704	Up	-	-	-	-	-	-	-	-	-	-	-
TR1450|c0_g1	-6.9	5e-05	0.000911704	Down	-	-	-	-	-	-	-	-	-	-	-
TR14553|c0_g1	-8.1	5e-05	0.000911704	Down	-	-	-	-	-	-	-	-	-	-	-
TR14579|c0_g3	3.4	5e-05	0.000911704	Up	-	-	-	-	-	-	-	-	-	-	-
TR14599|c0_g1	1.9	5e-05	0.000911704	Up	-	-	-	-	-	-	-	-	-	-	-
TR14656|c0_g1	1.8	5e-05	0.000911704	Up	-	-	-	-	-	-	-	-	-	-	-
TR14680|c0_g1	2	5e-05	0.000911704	Up	RPS2	disease resistance protein RPS2	-	tr|A0A061EYV0|A0A061EYV0_THECC NB-ARC domain-containing disease resistance protein, putative OS=Theobroma cacao GN=TCM_025620 PE=4 SV=1	gi|590639687|ref|XP_007029743.1| NB-ARC domain-containing disease resistance protein, putative [Theobroma cacao]	-	-	GO:0005524~ATP binding;GO:0043531~ADP binding;	-	K13459	ko04626~Plant-pathogen interaction;
TR14680|c1_g1	2	5e-05	0.000911704	Up	-	-	-	-	-	-	-	-	-	-	-
TR14680|c2_g1	2.8	5e-05	0.000911704	Up	-	-	-	-	-	-	-	-	-	-	-
TR14680|c3_g1	1.9	5e-05	0.000911704	Up	-	-	-	tr|A5C6R2|A5C6R2_VITVI Putative uncharacterized protein OS=Vitis vinifera GN=VITISV_007222 PE=4 SV=1	gi|147802546|emb|CAN77665.1| hypothetical protein VITISV_007222 [Vitis vinifera]	S1RU10_THECC/163-435 S1RU10.1 PF00931.18;NB-ARC;	-	GO:0004721~phosphoprotein phosphatase activity;GO:0005524~ATP binding;GO:0043531~ADP binding;	-	-	-
TR14727|c0_g2	3.9	5e-05	0.000911704	Up	-	-	sp|Q8VZF1|AEE7_ARATH Acetate/butyrate--CoA ligase AAE7, peroxisomal OS=Arabidopsis thaliana GN=AAE7 PE=1 SV=1	tr|A5B265|A5B265_VITVI Putative uncharacterized protein OS=Vitis vinifera GN=VITISV_017128 PE=4 SV=1	gi|147854579|emb|CAN82780.1| hypothetical protein VITISV_017128 [Vitis vinifera]	A5B265_VITVI/26-459 A5B265.1 PF00501.24;AMP-binding;	At3g16910 [I] KOG1176 Acyl-CoA synthetase	GO:0003824~catalytic activity;GO:0003987~acetate-CoA ligase activity;GO:0005777~peroxisome;GO:0006083~acetate metabolic process;GO:0006097~glyoxylate cycle;GO:0006631~fatty acid metabolic process;GO:0016874~ligase activity;GO:0019605~butyrate metabolic process;GO:0047760~butyrate-CoA ligase activity;	-	-	-
TR1474|c0_g2	-7.4	5e-05	0.000911704	Down	-	-	-	-	-	-	-	-	-	-	-
TR14753|c0_g1	5.5	5e-05	0.000911704	Up	-	-	-	tr|A0A0B0P898|A0A0B0P898_GOSAR Importin-5 OS=Gossypium arboreum GN=F383_01680 PE=4 SV=1	gi|15241189|ref|NP_197483.1| protein EMBRYO DEFECTIVE 2734 [Arabidopsis thaliana]	-	At5g19820 [YU] KOG2171 Karyopherin (importin) beta 3	GO:0005618~cell wall;GO:0005622~intracellular;GO:0005829~cytosol;GO:0006886~intracellular protein transport;GO:0009165~nucleotide biosynthetic process;GO:0016192~vesicle-mediated transport;GO:0030117~membrane coat;GO:0052541~plant-type cell wall cellulose metabolic process;GO:0052546~cell wall pectin metabolic process;	-	-	-
TR14776|c0_g1	-2.4	5e-05	0.000911704	Down	FAR	fatty acyl-CoA reductase	-	tr|K7LQ73|K7LQ73_SOYBN Uncharacterized protein OS=Glycine max PE=4 SV=1	gi|356541416|ref|XP_003539173.1| PREDICTED: fatty acyl-CoA reductase 3-like [Glycine max]	K7LQ72_SOYBN/17-318 K7LQ72.1 PF07993.8;NAD_binding_4;	-	GO:0080019~fatty-acyl-CoA reductase (alcohol-forming) activity;	EC:1.2.1.-	K13356	ko00073~Cutin, suberine and wax biosynthesis;ko04146~Peroxisome;
TR14803|c0_g1	3	5e-05	0.000911704	Up	ELF2C, AGO	eukaryotic translation initiation factor 2C	-	tr|B9GEQ1|B9GEQ1_POPTR Protein argonaute OS=Populus trichocarpa GN=POPTR_0001s22120g PE=3 SV=2	gi|566150308|ref|XP_002298162.2| argonaute family protein [Populus trichocarpa]	-	-	GO:0003676~nucleic acid binding;GO:0031047~gene silencing by RNA;	-	K11593	-
TR1483|c0_g1	-6.2	5e-05	0.000911704	Down	-	-	-	-	-	-	-	-	-	-	-
TR14849|c0_g2	-1.4	5e-05	0.000911704	Down	-	-	-	-	-	-	-	-	-	-	-
TR14885|c1_g3	2.2	5e-05	0.000911704	Up	RP-L31, rpmE	large subunit ribosomal protein L31	sp|Q9FWS4|RK31_ARATH 50S ribosomal protein L31, chloroplastic OS=Arabidopsis thaliana GN=RPL31 PE=2 SV=1	tr|E0CQG2|E0CQG2_VITVI 50S ribosomal protein L31 OS=Vitis vinifera GN=VIT_18s0001g12850 PE=3 SV=1	gi|147772110|emb|CAN64555.1| hypothetical protein VITISV_040159 [Vitis vinifera]	E0CQG2_VITVI/37-102 E0CQG2.1 PF01197.14;Ribosomal_L31;	-	GO:0003735~structural constituent of ribosome;GO:0005840~ribosome;GO:0006098~pentose-phosphate shunt;GO:0006364~rRNA processing;GO:0006412~translation;GO:0009507~chloroplast;GO:0009570~chloroplast stroma;GO:0009773~photosynthetic electron transport in photosystem I;GO:0009902~chloroplast relocation;GO:0009941~chloroplast envelope;GO:0010027~thylakoid membrane organization;GO:0010207~photosystem I…	-	K02909	ko03010~Ribosome;
TR1505|c0_g1	5.1	5e-05	0.000911704	Up	EEF1A	elongation factor 1-alpha	sp|P0DH99|EF1A1_ARATH Elongation factor 1-alpha 1 OS=Arabidopsis thaliana GN=A1 PE=1 SV=1	tr|M1AED5|M1AED5_SOLTU Elongation factor 1-alpha OS=Solanum tuberosum GN=PGSC0003DMG400008117 PE=3 SV=1	gi|18873727|gb|AAL79775.1| elongation factor 1 alpha, partial [Saccharum hybrid cultivar CP72-2086]	W5SC01_9ERIC/1-122 W5SC01.1 PF00009.23;GTP_EFTU;	At1g07920 [J] KOG0052 Translation elongation factor EF-1 alpha/Tu	GO:0003746~translation elongation factor activity;GO:0003924~GTPase activity;GO:0005525~GTP binding;GO:0005634~nucleus;GO:0005730~nucleolus;GO:0005737~cytoplasm;GO:0005739~mitochondrion;GO:0005773~vacuole;GO:0005774~vacuolar membrane;GO:0005829~cytosol;GO:0005886~plasma membrane;GO:0009506~plasmodesma;GO:0009507~chloroplast;GO:0016020~membrane;GO:0046686~response to cadmium ion;	-	K03231	ko03013~RNA transport;ko05134~Legionellosis;
TR15078|c0_g1	-4.3	5e-05	0.000911704	Down	-	-	-	tr|M1D9E9|M1D9E9_SOLTU Uncharacterized protein OS=Solanum tuberosum GN=PGSC0003DMG400034963 PE=4 SV=1	gi|870767542|gb|KMS65341.1| hypothetical protein BVRB_036970, partial [Beta vulgaris subsp. vulgaris]	-	-	-	-	-	-
TR15078|c0_g2	-6.3	5e-05	0.000911704	Down	-	-	-	tr|M1D9E9|M1D9E9_SOLTU Uncharacterized protein OS=Solanum tuberosum GN=PGSC0003DMG400034963 PE=4 SV=1	gi|870767542|gb|KMS65341.1| hypothetical protein BVRB_036970, partial [Beta vulgaris subsp. vulgaris]	-	-	-	-	-	-
TR15078|c0_g3	-3.7	5e-05	0.000911704	Down	-	-	-	tr|M1D9E9|M1D9E9_SOLTU Uncharacterized protein OS=Solanum tuberosum GN=PGSC0003DMG400034963 PE=4 SV=1	gi|870767542|gb|KMS65341.1| hypothetical protein BVRB_036970, partial [Beta vulgaris subsp. vulgaris]	-	-	-	-	-	-
TR15078|c1_g1	-9.7	5e-05	0.000911704	Down	-	-	sp|Q8TGM5|ART3_YEAST Putative uncharacterized protein ART3 OS=Saccharomyces cerevisiae (strain ATCC 204508 / S288c) GN=ART3 PE=5 SV=1	tr|V4UD02|V4UD02_9ROSI Uncharacterized protein OS=Citrus clementina GN=CICLE_v10029524mg PE=4 SV=1	gi|902159808|gb|KNA06354.1| hypothetical protein SOVF_181660, partial [Spinacia oleracea]	-	-	-	-	-	-
TR15078|c1_g2	-5	5e-05	0.000911704	Down	-	-	sp|Q8TGM5|ART3_YEAST Putative uncharacterized protein ART3 OS=Saccharomyces cerevisiae (strain ATCC 204508 / S288c) GN=ART3 PE=5 SV=1	tr|I1LXS9|I1LXS9_SOYBN Uncharacterized protein OS=Glycine max PE=4 SV=1	gi|902159808|gb|KNA06354.1| hypothetical protein SOVF_181660, partial [Spinacia oleracea]	-	-	-	-	-	-
TR15105|c0_g2	-3.6	5e-05	0.000911704	Down	ndhC	NAD(P)H-quinone oxidoreductase subunit 3	sp|Q09X12|NU3C_MORIN NAD(P)H-quinone oxidoreductase subunit 3, chloroplastic OS=Morus indica GN=ndhC PE=3 SV=1	tr|A0A0C5ARZ8|A0A0C5ARZ8_CANSA NAD(P)H-quinone oxidoreductase subunit 3, chloroplastic OS=Cannabis sativa GN=ndhC PE=3 SV=1	gi|814071874|ref|YP_009123078.1| NADH-plastoquinone oxidoreductase subunit 3 (chloroplast) [Cannabis sativa]	B7T3H6_9ROSI/21-119 B7T3H6.1 PF00507.15;Oxidored_q4;	AtCh028 [C] KOG4662 NADH dehydrogenase subunit 3 and related proteins	GO:0006810~transport;GO:0008137~NADH dehydrogenase (ubiquinone) activity;GO:0009535~chloroplast thylakoid membrane;GO:0016021~integral component of membrane;GO:0019684~photosynthesis, light reaction;GO:0048038~quinone binding;	EC:1.6.5.3	K05574	ko00190~Oxidative phosphorylation;
TR15131|c0_g2	6.4	5e-05	0.000911704	Up	-	-	-	tr|F6HWQ6|F6HWQ6_VITVI Putative uncharacterized protein OS=Vitis vinifera GN=VIT_00s0366g00020 PE=3 SV=1	gi|296088180|emb|CBI35672.3| unnamed protein product [Vitis vinifera]	-	-	GO:0004674~protein serine/threonine kinase activity;GO:0005524~ATP binding;	-	-	-
TR15173|c0_g1	-5.2	5e-05	0.000911704	Down	-	-	-	-	-	-	-	-	-	-	-
TR15173|c0_g3	-7.5	5e-05	0.000911704	Down	-	-	-	-	-	-	-	-	-	-	-
TR1518|c0_g2	-4.6	5e-05	0.000911704	Down	-	-	-	-	-	-	-	-	-	-	-
TR15254|c0_g2	-2.8	5e-05	0.000911704	Down	-	-	-	-	-	-	-	-	-	-	-
TR15255|c0_g1	-4.4	5e-05	0.000911704	Down	-	-	-	-	-	-	-	-	-	-	-
TR15267|c0_g1	-3.2	5e-05	0.000911704	Down	-	-	-	-	-	-	-	-	-	-	-
TR15281|c0_g1	-5	5e-05	0.000911704	Down	-	-	-	-	-	-	-	-	-	-	-
TR15322|c0_g1	-1.8	5e-05	0.000911704	Down	-	-	-	-	-	-	-	-	-	-	-
TR15328|c0_g1	3.2	5e-05	0.000911704	Up	-	-	-	-	-	-	-	-	-	-	-
TR15328|c1_g1	2.2	5e-05	0.000911704	Up	-	-	-	tr|A0A068U3H6|A0A068U3H6_COFCA Coffea canephora DH200=94 genomic scaffold, scaffold_9 OS=Coffea canephora GN=GSCOC_T00041545001 PE=4 SV=1	gi|661893257|emb|CDP03066.1| unnamed protein product [Coffea canephora]	-	-	-	-	-	-
TR15360|c0_g1	-2.6	5e-05	0.000911704	Down	-	-	-	-	-	-	-	-	-	-	-
TR15365|c0_g1	-0.9	5e-05	0.000911704	Down	-	-	-	-	-	-	-	-	-	-	-
TR15386|c0_g1	-1.6	5e-05	0.000911704	Down	-	-	-	-	-	-	-	-	-	-	-
TR15391|c0_g2	-4.4	5e-05	0.000911704	Down	-	-	-	-	-	-	-	-	-	-	-
TR15431|c0_g2	3.9	5e-05	0.000911704	Up	-	-	-	-	-	-	-	-	-	-	-
TR15510|c1_g1	-5.5	5e-05	0.000911704	Down	-	-	-	-	-	-	-	-	-	-	-
TR15511|c0_g2	-7.2	5e-05	0.000911704	Down	-	-	-	-	-	-	-	-	-	-	-
TR15548|c0_g1	2.9	5e-05	0.000911704	Up	-	-	-	tr|A0A068U415|A0A068U415_COFCA Coffea canephora DH200=94 genomic scaffold, scaffold_9 OS=Coffea canephora GN=GSCOC_T00041546001 PE=4 SV=1	gi|604315772|gb|EYU28337.1| hypothetical protein MIMGU_mgv11b016979mg, partial [Erythranthe guttata]	A0A022QI14_MIMGU/161-275 A0A022QI14.1 PF13962.2;PGG;	At3g54070 [R] KOG0504 FOG: Ankyrin repeat	-	-	-	-
TR15556|c0_g5	-4.4	5e-05	0.000911704	Down	ARF1	ADP-ribosylation factor 1	sp|O23778|ARF1_CATRO ADP-ribosylation factor 1 OS=Catharanthus roseus GN=ARF1 PE=2 SV=3	tr|A0A068UXE2|A0A068UXE2_COFCA Coffea canephora DH200=94 genomic scaffold, scaffold_74 OS=Coffea canephora GN=GSCOC_T00038034001 PE=4 SV=1	gi|661882967|emb|CDP13175.1| unnamed protein product [Coffea canephora]	Q6ID97_ARATH/5-177 Q6ID97.1 PF00025.17;Arf;	At3g62290 [U] KOG0070 GTP-binding ADP-ribosylation factor Arf1	GO:0005525~GTP binding;GO:0005622~intracellular;GO:0005768~endosome;GO:0005794~Golgi apparatus;GO:0006471~protein ADP-ribosylation;GO:0006886~intracellular protein transport;GO:0007264~small GTPase mediated signal transduction;GO:0015031~protein transport;GO:0016004~phospholipase activator activity;GO:0016192~vesicle-mediated transport;GO:0043085~positive regulation of catalytic activity;	-	K07937	ko04144~Endocytosis;ko05110~Vibrio cholerae infection;ko05134~Legionellosis;
TR15565|c0_g1	-3.5	5e-05	0.000911704	Down	-	-	-	tr|A0A061E6X0|A0A061E6X0_THECC Transcription factor bHLH14 OS=Theobroma cacao GN=TCM_010262 PE=4 SV=1	gi|590694268|ref|XP_007044561.1| Transcription factor bHLH14 [Theobroma cacao]	-	At1g79390 [NK] proteins (or domains) not included into any KOG	-	-	-	-
TR15567|c0_g2	2.6	5e-05	0.000911704	Up	-	-	-	-	-	-	-	-	-	-	-
TR15586|c0_g1	6.8	5e-05	0.000911704	Up	SEC61B, SBH2	protein transport protein SEC61 subunit beta	-	tr|M1A9W3|M1A9W3_SOLTU Uncharacterized protein OS=Solanum tuberosum GN=PGSC0003DMG400006994 PE=4 SV=1	gi|697178781|ref|XP_009598381.1| PREDICTED: protein transport protein Sec61 subunit beta-like [Nicotiana tomentosiformis]	-	-	GO:0005784~Sec61 translocon complex;GO:0006886~intracellular protein transport;	-	K09481	ko03060~Protein export;ko04141~Protein processing in endoplasmic reticulum;ko04145~Phagosome;ko05110~Vibrio cholerae infection;
TR15609|c0_g2	-2	5e-05	0.000911704	Down	-	-	-	-	-	-	-	-	-	-	-
TR15653|c0_g1	-3.9	5e-05	0.000911704	Down	-	-	-	-	-	-	-	-	-	-	-
TR15653|c0_g2	-4.4	5e-05	0.000911704	Down	-	-	-	-	-	-	-	-	-	-	-
TR15655|c0_g1	-8	5e-05	0.000911704	Down	-	-	-	-	-	-	-	-	-	-	-
TR1576|c0_g1	-3.5	5e-05	0.000911704	Down	-	-	-	-	-	-	-	-	-	-	-
TR15854|c0_g1	-5	5e-05	0.000911704	Down	-	-	-	-	-	-	-	-	-	-	-
TR15860|c0_g1	6.5	5e-05	0.000911704	Up	FRAP	FKBP12-rapamycin complex-associated protein	sp|Q9FR53|TOR_ARATH Serine/threonine-protein kinase TOR OS=Arabidopsis thaliana GN=TOR PE=1 SV=1	tr|M0SK54|M0SK54_MUSAM Uncharacterized protein OS=Musa acuminata subsp. malaccensis PE=4 SV=1	gi|672118717|ref|XP_008782574.1| PREDICTED: serine/threonine-protein kinase TOR-like [Phoenix dactylifera]	A9U2T5_PHYPA/2559-2809 A9U2T5.1 PF00454.23;PI3_PI4_kinase;	At1g50030 [L] KOG0891 DNA-dependent protein kinase	GO:0000139~Golgi membrane;GO:0000724~double-strand break repair via homologous recombination;GO:0000911~cytokinesis by cell plate formation;GO:0000975~regulatory region DNA binding;GO:0001030~RNA polymerase III type 1 promoter DNA binding;GO:0001031~RNA polymerase III type 2 promoter DNA binding;GO:0001032~RNA polymerase III type 3 promoter DNA binding;GO:0001156~TFIIIC-class transcription factor…	-	K07203	ko04012~ErbB signaling pathway;ko04066~HIF-1 signaling pathway;ko04150~mTOR signaling pathway;ko04151~PI3K-Akt signaling pathway;ko04152~AMPK signaling pathway;ko04630~Jak-STAT signaling pathway;ko04910~Insulin signaling pathway;ko04919~Thyroid hormone signaling pathway;ko04920~Adipocytokine signaling pathway;ko04930~Type II diabetes mellitus;ko04931~Insulin resistance;ko05200~Pathways in cancer;…
TR15874|c0_g1	5.1	5e-05	0.000911704	Up	-	-	-	-	-	-	-	-	-	-	-
TR15891|c0_g3	2.7	5e-05	0.000911704	Up	MAPK1_3	mitogen-activated protein kinase 1/3	sp|Q39023|MPK3_ARATH Mitogen-activated protein kinase 3 OS=Arabidopsis thaliana GN=MPK3 PE=1 SV=2	tr|F6GTW7|F6GTW7_VITVI Mitogen-activated protein kinase OS=Vitis vinifera GN=VIT_06s0004g03540 PE=3 SV=1	gi|225435179|ref|XP_002284807.1| PREDICTED: mitogen-activated protein kinase 3 [Vitis vinifera]	V5IV23_NICGU/44-328 V5IV23.1 PF00069.21;Pkinase;	At3g45640 [T] KOG0660 Mitogen-activated protein kinase	GO:0000169~activation of MAPK activity involved in osmosensory signaling pathway;GO:0000302~response to reactive oxygen species;GO:0001666~response to hypoxia;GO:0004672~protein kinase activity;GO:0004707~MAP kinase activity;GO:0005524~ATP binding;GO:0005622~intracellular;GO:0005634~nucleus;GO:0005737~cytoplasm;GO:0005802~trans-Golgi network;GO:0006355~regulation of transcription, DNA-templated;G…	EC:2.7.11.24	K04371	ko04010~MAPK signaling pathway;ko04012~ErbB signaling pathway;ko04013~MAPK signaling pathway - fly;ko04014~Ras signaling pathway;ko04015~Rap1 signaling pathway;ko04022~cGMP-PKG signaling pathway;ko04024~cAMP signaling pathway;ko04062~Chemokine signaling pathway;ko04066~HIF-1 signaling pathway;ko04068~FoxO signaling pathway;ko04071~Sphingolipid signaling pathway;ko04114~Oocyte meiosis;ko04150~mTOR…
TR15936|c0_g4	-3.6	5e-05	0.000911704	Down	EEF1B	elongation factor 1-beta	sp|P48006|EF1D1_ARATH Elongation factor 1-delta 1 OS=Arabidopsis thaliana GN=At1g30230 PE=1 SV=2	tr|A0A059B346|A0A059B346_EUCGR Uncharacterized protein OS=Eucalyptus grandis GN=EUGRSUZ_H03140 PE=3 SV=1	gi|224995910|gb|ACN76858.1| seed ripening regulated protein [Camellia oleifera]	C0LJH8_9ERIC/146-233 C0LJH8.1 PF00736.15;EF1_GNE;	At1g30230 [K] KOG1668 Elongation factor 1 beta/delta chain	GO:0003746~translation elongation factor activity;GO:0005829~cytosol;GO:0005853~eukaryotic translation elongation factor 1 complex;	-	K03232	-
TR15967|c0_g2	-3.1	5e-05	0.000911704	Down	-	-	-	-	-	-	-	-	-	-	-
TR15970|c0_g1	-4.7	5e-05	0.000911704	Down	-	-	-	-	-	-	-	-	-	-	-
TR15990|c0_g2	2.4	5e-05	0.000911704	Up	ZAK, MLTK	sterile alpha motif and leucine zipper containing kinase AZK	sp|Q9FPR3|EDR1_ARATH Serine/threonine-protein kinase EDR1 OS=Arabidopsis thaliana GN=EDR1 PE=1 SV=1	tr|B9IKA0|B9IKA0_POPTR Kinase family protein OS=Populus trichocarpa GN=POPTR_0018s05140g PE=3 SV=1	gi|747041045|ref|XP_011070481.1| PREDICTED: serine/threonine-protein kinase EDR1 [Sesamum indicum]	A0A022Q1D9_MIMGU/582-834 A0A022Q1D9.1 PF07714.13;Pkinase_Tyr;	At1g08720 [T] KOG0192 Tyrosine kinase specific for activated (GTP-bound) p21cdc42Hs	GO:0000165~MAPK cascade;GO:0000186~activation of MAPKK activity;GO:0001666~response to hypoxia;GO:0001845~phagolysosome assembly;GO:0002229~defense response to oomycetes;GO:0004672~protein kinase activity;GO:0004674~protein serine/threonine kinase activity;GO:0004709~MAP kinase kinase kinase activity;GO:0004712~protein serine/threonine/tyrosine kinase activity;GO:0004713~protein tyrosine kinase a…	EC:2.7.11.25	K04424	ko04010~MAPK signaling pathway;ko04530~Tight junction;ko04075~Plant hormone signal transduction;
TR16030|c0_g1	3.7	5e-05	0.000911704	Up	-	-	-	-	-	-	-	-	-	-	-
TR16061|c0_g2	4.2	5e-05	0.000911704	Up	-	-	-	-	-	-	-	-	-	-	-
TR16121|c0_g1	-3.6	5e-05	0.000911704	Down	-	-	-	tr|W9QXP7|W9QXP7_9ROSA Uncharacterized protein OS=Morus notabilis GN=L484_006840 PE=4 SV=1	gi|703093557|ref|XP_010094968.1| hypothetical protein L484_006840 [Morus notabilis]	-	-	GO:0003676~nucleic acid binding;GO:0003677~DNA binding;	-	-	-
TR16134|c0_g1	1.1	5e-05	0.000911704	Up	-	-	-	-	-	-	-	-	-	-	-
TR16152|c0_g3	-3.9	5e-05	0.000911704	Down	-	-	sp|Q0WVL7|GOGC5_ARATH Golgin candidate 5 OS=Arabidopsis thaliana GN=GC5 PE=1 SV=1	tr|M5WYH5|M5WYH5_PRUPE Uncharacterized protein OS=Prunus persica GN=PRUPE_ppa000843mg PE=4 SV=1	gi|470134094|ref|XP_004302891.1| PREDICTED: golgin candidate 5 [Fragaria vesca subsp. vesca]	-	-	GO:0005794~Golgi apparatus;GO:0016021~integral component of membrane;GO:0022891~substrate-specific transmembrane transporter activity;	-	-	-
TR16159|c0_g1	-8.3	5e-05	0.000911704	Down	-	-	-	-	-	-	-	-	-	-	-
TR16159|c0_g2	-7.6	5e-05	0.000911704	Down	-	-	-	-	-	-	-	-	-	-	-
TR16159|c0_g3	-5.7	5e-05	0.000911704	Down	-	-	-	-	-	-	-	-	-	-	-
TR16159|c0_g4	-3.8	5e-05	0.000911704	Down	-	-	-	-	-	-	-	-	-	-	-
TR16190|c0_g1	2.1	5e-05	0.000911704	Up	-	-	sp|Q9FID9|Y5389_ARATH Probable receptor-like protein kinase At5g38990 OS=Arabidopsis thaliana GN=At5g38990 PE=2 SV=1	tr|A0A068TV56|A0A068TV56_COFCA Coffea canephora DH200=94 genomic scaffold, scaffold_4 OS=Coffea canephora GN=GSCOC_T00029557001 PE=4 SV=1	gi|661896668|emb|CDO99857.1| unnamed protein product [Coffea canephora]	D0U6P8_9ROSI/1-185 D0U6P8.1 PF07714.13;Pkinase_Tyr;	At5g38990 [T] KOG1187 Serine/threonine protein kinase	GO:0001653~peptide receptor activity;GO:0004672~protein kinase activity;GO:0004674~protein serine/threonine kinase activity;GO:0004675~transmembrane receptor protein serine/threonine kinase activity;GO:0005524~ATP binding;GO:0005886~plasma membrane;GO:0007165~signal transduction;GO:0007178~transmembrane receptor protein serine/threonine kinase signaling pathway;GO:0009506~plasmodesma;GO:0009741~r…	-	-	-
TR16297|c0_g1	-5.2	5e-05	0.000911704	Down	-	-	-	-	-	-	-	-	-	-	-
TR16333|c0_g4	4.4	5e-05	0.000911704	Up	GME	GDP-D-mannose 3', 5'-epimerase	sp|Q2R1V8|GME2_ORYSJ GDP-mannose 3,5-epimerase 2 OS=Oryza sativa subsp. japonica GN=GME-2 PE=2 SV=2	tr|M9RZ20|M9RZ20_CAMSI GDP-mannose-3',5'-epimerase OS=Camellia sinensis GN=GME PE=2 SV=1	gi|477541651|gb|AGI78462.1| GDP-mannose-3',5'-epimerase [Camellia sinensis]	A0A059D4W8_EUCGR/32-199 A0A059D4W8.1 PF01370.17;Epimerase;	At5g28840 [GM] KOG1429 dTDP-glucose 4-6-dehydratase/UDP-glucuronic acid decarboxylase	GO:0003824~catalytic activity;GO:0005829~cytosol;GO:0019853~L-ascorbic acid biosynthetic process;GO:0047918~GDP-mannose 3,5-epimerase activity;GO:0050662~coenzyme binding;GO:0051287~NAD binding;	EC:5.1.3.18 5.1.3.-	K10046	ko00053~Ascorbate and aldarate metabolism;ko00520~Amino sugar and nucleotide sugar metabolism;
TR16387|c0_g1	0.9	5e-05	0.000911704	Up	-	-	-	-	-	-	-	-	-	-	-
TR16433|c0_g1	-0.9	5e-05	0.000911704	Down	-	-	-	tr|M5W4R2|M5W4R2_PRUPE Uncharacterized protein (Fragment) OS=Prunus persica GN=PRUPE_ppa017149mg PE=4 SV=1	gi|848860523|ref|XP_012831102.1| PREDICTED: uncharacterized protein LOC105952133 [Erythranthe guttatus]	-	-	GO:0003676~nucleic acid binding;GO:0008270~zinc ion binding;	-	-	-
TR16463|c0_g2	5.2	5e-05	0.000911704	Up	-	-	sp|O64628|TXND9_ARATH Thioredoxin domain-containing protein 9 homolog OS=Arabidopsis thaliana GN=At2g18990 PE=2 SV=1	tr|A0A0A0LT99|A0A0A0LT99_CUCSA Uncharacterized protein OS=Cucumis sativus GN=Csa_2G418960 PE=4 SV=1	gi|659111679|ref|XP_008455854.1| PREDICTED: thioredoxin domain-containing protein 9 homolog [Cucumis melo]	B9GHU6_POPTR/12-208 B9GHU6.2 PF02114.12;Phosducin;	At2g18990 [OC] KOG1672 ATP binding protein	GO:0005623~cell;GO:0045454~cell redox homeostasis;	-	-	-
TR16485|c0_g1	-1.7	5e-05	0.000911704	Down	PLCD	phosphatidylinositol phospholipase C, delta	sp|Q39033|PLCD2_ARATH Phosphoinositide phospholipase C 2 OS=Arabidopsis thaliana GN=PLC2 PE=1 SV=1	tr|A0A022Q751|A0A022Q751_ERYGU Phosphoinositide phospholipase C OS=Erythranthe guttata GN=MIMGU_mgv1a003318mg PE=4 SV=1	gi|848915509|ref|XP_012855487.1| PREDICTED: phosphoinositide phospholipase C 2-like [Erythranthe guttatus]	M1CL37_SOLTU/26-108 M1CL37.1 PF09279.7;EF-hand_like;	At3g08510 [T] KOG0169 Phosphoinositide-specific phospholipase C	GO:0004435~phosphatidylinositol phospholipase C activity;GO:0004871~signal transducer activity;GO:0005622~intracellular;GO:0005886~plasma membrane;GO:0016042~lipid catabolic process;GO:0035556~intracellular signal transduction;	EC:3.1.4.11	K05857	ko00562~Inositol phosphate metabolism;ko04020~Calcium signaling pathway;ko04070~Phosphatidylinositol signaling system;ko04919~Thyroid hormone signaling pathway;
TR16485|c0_g3	2.1	5e-05	0.000911704	Up	PLCD	phosphatidylinositol phospholipase C, delta	sp|Q39033|PLCD2_ARATH Phosphoinositide phospholipase C 2 OS=Arabidopsis thaliana GN=PLC2 PE=1 SV=1	tr|A5C0R5|A5C0R5_VITVI Phosphoinositide phospholipase C OS=Vitis vinifera GN=VIT_13s0067g00900 PE=4 SV=1	gi|225448433|ref|XP_002269949.1| PREDICTED: phosphoinositide phospholipase C 2 [Vitis vinifera]	M1CL37_SOLTU/26-108 M1CL37.1 PF09279.7;EF-hand_like;	At3g08510 [T] KOG0169 Phosphoinositide-specific phospholipase C	GO:0004435~phosphatidylinositol phospholipase C activity;GO:0004871~signal transducer activity;GO:0005622~intracellular;GO:0005886~plasma membrane;GO:0016042~lipid catabolic process;GO:0035556~intracellular signal transduction;	EC:3.1.4.11	K05857	ko00562~Inositol phosphate metabolism;ko04020~Calcium signaling pathway;ko04070~Phosphatidylinositol signaling system;ko04919~Thyroid hormone signaling pathway;
TR16503|c0_g1	1.2	5e-05	0.000911704	Up	-	-	-	-	-	-	-	-	-	-	-
TR16509|c0_g1	-2.9	5e-05	0.000911704	Down	-	-	-	-	-	-	-	-	-	-	-
TR16509|c1_g1	-6.6	5e-05	0.000911704	Down	-	-	-	-	-	-	-	-	-	-	-
TR16552|c0_g2	3.3	5e-05	0.000911704	Up	H3	histone H3	sp|Q42681|H31_CHLRE Histone H3 type 1 OS=Chlamydomonas reinhardtii GN=ch3-I PE=1 SV=1	tr|M7ZFA8|M7ZFA8_TRIUA Histone H3.2 OS=Triticum urartu GN=TRIUR3_11593 PE=4 SV=1	gi|743772923|ref|XP_010916783.1| PREDICTED: histone H3-like centromeric protein CSE4 [Elaeis guineensis]	V4U448_9ROSI/1-117 V4U448.1 PF00125.20;Histone;	At3g27360 [B] KOG1745 Histones H3 and H4	GO:0000786~nucleosome;GO:0003677~DNA binding;GO:0005634~nucleus;GO:0008283~cell proliferation;	-	K11253	ko05034~Alcoholism;ko05202~Transcriptional misregulation in cancer;ko05322~Systemic lupus erythematosus;
TR16701|c0_g1	-6.6	5e-05	0.000911704	Down	rpoB	DNA-directed RNA polymerase subunit beta	sp|A4QL98|RPOB_LEPVR DNA-directed RNA polymerase subunit beta OS=Lepidium virginicum GN=rpoB PE=3 SV=1	tr|J9PXW4|J9PXW4_9ROSA DNA-directed RNA polymerase subunit beta OS=Fragaria mandshurica GN=rpoB PE=3 SV=1	gi|325126857|ref|YP_004286094.1| RNA polymerase beta subunit [Fragaria vesca subsp. vesca]	K4KC98_9ROSI/15-767 K4KC98.1 PF04563.11;RNA_pol_Rpb2_1;	AtCh015 [K] KOG0214 RNA polymerase II, second largest subunit	GO:0003677~DNA binding;GO:0003899~DNA-directed RNA polymerase activity;GO:0006351~transcription, DNA-templated;GO:0009507~chloroplast;GO:0009536~plastid;GO:0032549~ribonucleoside binding;	EC:2.7.7.6	K03043	ko00230~Purine metabolism;ko00240~Pyrimidine metabolism;ko03020~RNA polymerase;
TR16751|c0_g1	-4.5	5e-05	0.000911704	Down	-	-	-	-	-	-	-	-	-	-	-
TR16827|c0_g3	-4	5e-05	0.000911704	Down	-	-	sp|P27483|GRP1_ARATH Glycine-rich cell wall structural protein OS=Arabidopsis thaliana GN=At3g17050 PE=3 SV=2	tr|M1BQ33|M1BQ33_SOLTU Uncharacterized protein OS=Solanum tuberosum GN=PGSC0003DMG400019538 PE=4 SV=1	gi|302847379|ref|XP_002955224.1| hypothetical protein VOLCADRAFT_96060 [Volvox carteri f. nagariensis]	Q9PUB5_DANRE/1-150 Q9PUB5.1 PF16208.1;Keratin_2_head;	At3g23450 [NK] proteins (or domains) not included into any KOG	GO:0005576~extracellular region;GO:0005618~cell wall;GO:0008061~chitin binding;GO:0071555~cell wall organization;	-	-	-
TR16856|c0_g1	-2.1	5e-05	0.000911704	Down	-	-	sp|O65476|CRK16_ARATH Putative cysteine-rich receptor-like protein kinase 16 OS=Arabidopsis thaliana GN=CRK16 PE=3 SV=2	tr|A0A067DDA0|A0A067DDA0_CITSI Uncharacterized protein OS=Citrus sinensis GN=CISIN_1g007490mg PE=3 SV=1	gi|641819028|gb|KDO39525.1| hypothetical protein CISIN_1g007490mg [Citrus sinensis]	U5GK25_POPTR/342-613 U5GK25.1 PF07714.13;Pkinase_Tyr;	At4g23180 [NK] proteins (or domains) not included into any KOG	GO:0001653~peptide receptor activity;GO:0004672~protein kinase activity;GO:0004674~protein serine/threonine kinase activity;GO:0004675~transmembrane receptor protein serine/threonine kinase activity;GO:0005524~ATP binding;GO:0005886~plasma membrane;GO:0007178~transmembrane receptor protein serine/threonine kinase signaling pathway;GO:0009506~plasmodesma;GO:0009751~response to salicylic acid;GO:00…	-	-	-
TR16858|c0_g1	-4.2	5e-05	0.000911704	Down	-	-	sp|P10978|POLX_TOBAC Retrovirus-related Pol polyprotein from transposon TNT 1-94 OS=Nicotiana tabacum PE=2 SV=1	tr|A5AUE7|A5AUE7_VITVI Putative uncharacterized protein OS=Vitis vinifera GN=VITISV_021035 PE=4 SV=1	gi|147768021|emb|CAN69397.1| hypothetical protein VITISV_021035 [Vitis vinifera]	-	At2g15700 [R] KOG0017 FOG: Transposon-encoded proteins with TYA, reverse transcriptase, integrase domains in various combinations	GO:0003676~nucleic acid binding;GO:0003964~RNA-directed DNA polymerase activity;GO:0004190~aspartic-type endopeptidase activity;GO:0004519~endonuclease activity;GO:0008270~zinc ion binding;GO:0015074~DNA integration;	-	-	-
TR16871|c0_g1	1.9	5e-05	0.000911704	Up	-	-	-	tr|A0A067DU96|A0A067DU96_CITSI Serine/threonine-protein phosphatase OS=Citrus sinensis GN=CISIN_1g001895mg PE=3 SV=1	gi|641827395|gb|KDO46579.1| hypothetical protein CISIN_1g001895mg [Citrus sinensis]	-	-	GO:0004721~phosphoprotein phosphatase activity;GO:0009742~brassinosteroid mediated signaling pathway;	-	-	-
TR16883|c0_g1	-2.3	5e-05	0.000911704	Down	-	-	sp|P37219|ASR2_SOLLC Abscisic stress-ripening protein 2 OS=Solanum lycopersicum GN=ASR2 PE=4 SV=1	tr|W6E7F6|W6E7F6_CAMSI Abscisic stress-ripening protein ASR OS=Camellia sinensis GN=ASR PE=2 SV=1	gi|584481470|gb|AHJ09608.1| abscisic stress-ripening protein ASR [Camellia sinensis]	W6E7F6_CAMSI/94-171 W6E7F6.1 PF02496.12;ABA_WDS;	-	GO:0005634~nucleus;GO:0006950~response to stress;	-	-	-
TR16888|c0_g1	-5.7	5e-05	0.000911704	Down	-	-	-	tr|A0A061EW79|A0A061EW79_THECC Uncharacterized protein OS=Theobroma cacao GN=TCM_024420 PE=4 SV=1	gi|720084332|ref|XP_010243175.1| PREDICTED: uncharacterized protein LOC104587319 [Nelumbo nucifera]	-	-	-	-	-	-
TR16941|c0_g1	-4.5	5e-05	0.000911704	Down	-	-	sp|Q40392|TMVRN_NICGU TMV resistance protein N OS=Nicotiana glutinosa GN=N PE=1 SV=1	tr|F6GW28|F6GW28_VITVI Putative uncharacterized protein OS=Vitis vinifera GN=VIT_18s0089g00060 PE=4 SV=1	gi|147774169|emb|CAN63551.1| hypothetical protein VITISV_032106 [Vitis vinifera]	-	-	GO:0005524~ATP binding;GO:0005737~cytoplasm;GO:0007165~signal transduction;GO:0009626~plant-type hypersensitive response;GO:0043531~ADP binding;	-	-	-
TR16968|c1_g1	2.6	5e-05	0.000911704	Up	-	-	-	tr|A5B1N8|A5B1N8_VITVI Putative uncharacterized protein OS=Vitis vinifera GN=VITISV_025614 PE=4 SV=1	gi|729354132|ref|XP_010544446.1| PREDICTED: uncharacterized protein LOC104817067 [Tarenaya hassleriana]	A5B5G5_VITVI/116-189 A5B5G5.1 PF00665.22;rve;	At1g27285 [R] KOG0017 FOG: Transposon-encoded proteins with TYA, reverse transcriptase, integrase domains in various combinations	GO:0003676~nucleic acid binding;GO:0008270~zinc ion binding;GO:0015074~DNA integration;	-	-	-
TR16988|c0_g1	1.1	5e-05	0.000911704	Up	-	-	-	-	-	-	-	-	-	-	-
TR17023|c0_g3	2.6	5e-05	0.000911704	Up	-	-	-	tr|G7L7W8|G7L7W8_MEDTR Ankyrin repeat protein OS=Medicago truncatula GN=MTR_8g072510 PE=4 SV=1	gi|357517511|ref|XP_003629044.1| Ankyrin repeat protein [Medicago truncatula]	W9S5L0_9ROSA/1-97 W9S5L0.1 PF12796.3;Ank_2;	At4g11000 [R] KOG0504 FOG: Ankyrin repeat	-	-	-	-
TR17027|c0_g2	-4.8	5e-05	0.000911704	Down	-	-	-	-	-	-	-	-	-	-	-
TR17170|c0_g1	-5.8	5e-05	0.000911704	Down	-	-	-	-	-	-	-	-	-	-	-
TR17170|c0_g2	-7.1	5e-05	0.000911704	Down	-	-	-	-	-	-	-	-	-	-	-
TR17170|c0_g3	-7.4	5e-05	0.000911704	Down	-	-	-	-	-	-	-	-	-	-	-
TR17173|c0_g1	-5.8	5e-05	0.000911704	Down	-	-	-	-	-	-	-	-	-	-	-
TR17173|c0_g2	-7.3	5e-05	0.000911704	Down	-	-	-	-	-	-	-	-	-	-	-
TR17281|c0_g1	2.4	5e-05	0.000911704	Up	-	-	-	-	-	-	-	-	-	-	-
TR17311|c0_g1	1.3	5e-05	0.000911704	Up	-	-	-	-	-	-	-	-	-	-	-
TR17326|c0_g2	1.7	5e-05	0.000911704	Up	-	-	-	-	-	-	-	-	-	-	-
TR17368|c0_g2	-1.3	5e-05	0.000911704	Down	-	-	-	tr|V4U6B3|V4U6B3_9ROSI Uncharacterized protein OS=Citrus clementina GN=CICLE_v10024491mg PE=4 SV=1	gi|720010858|ref|XP_010259379.1| PREDICTED: uncharacterized protein LOC104598838 [Nelumbo nucifera]	-	-	-	-	-	-
TR17423|c0_g1	-4.9	5e-05	0.000911704	Down	-	-	-	tr|A5BI31|A5BI31_VITVI Putative uncharacterized protein OS=Vitis vinifera GN=VITISV_037050 PE=4 SV=1	gi|147834993|emb|CAN76913.1| hypothetical protein VITISV_037050 [Vitis vinifera]	A5AL35_VITVI/26-111 A5AL35.1 PF14244.2;UBN2_3;	-	GO:0003676~nucleic acid binding;GO:0004568~chitinase activity;GO:0006032~chitin catabolic process;GO:0008061~chitin binding;GO:0008270~zinc ion binding;GO:0015074~DNA integration;GO:0016998~cell wall macromolecule catabolic process;	-	-	-
TR17467|c0_g4	-4.2	5e-05	0.000911704	Down	-	-	-	-	-	-	-	-	-	-	-
TR17549|c0_g2	-1	5e-05	0.000911704	Down	-	-	-	-	-	-	-	-	-	-	-
TR17597|c0_g1	-7.4	5e-05	0.000911704	Down	rpoB	DNA-directed RNA polymerase subunit beta	sp|Q4VZP1|RPOB_CUCSA DNA-directed RNA polymerase subunit beta OS=Cucumis sativus GN=rpoB PE=3 SV=2	tr|E5KU88|E5KU88_CORLA DNA-directed RNA polymerase subunit beta OS=Corynocarpus laevigatus GN=rpoB PE=3 SV=1	gi|317046165|ref|YP_004072454.1| RNA polymerase beta subunit [Corynocarpus laevigata]	K4KN16_VIOPU/11-915 K4KN16.1 PF04563.11;RNA_pol_Rpb2_1;	AtCh015 [K] KOG0214 RNA polymerase II, second largest subunit	GO:0003677~DNA binding;GO:0003899~DNA-directed RNA polymerase activity;GO:0006351~transcription, DNA-templated;GO:0009507~chloroplast;GO:0032549~ribonucleoside binding;	EC:2.7.7.6	K03043	ko00230~Purine metabolism;ko00240~Pyrimidine metabolism;ko03020~RNA polymerase;
TR17635|c0_g2	5	5e-05	0.000911704	Up	TM9SF2_4	transmembrane 9 superfamily member 2/4	sp|F4JRE0|TMN12_ARATH Transmembrane 9 superfamily member 12 OS=Arabidopsis thaliana GN=TMN12 PE=2 SV=1	tr|V4UFS0|V4UFS0_9ROSI Uncharacterized protein OS=Citrus clementina GN=CICLE_v10014540mg PE=4 SV=1	gi|567911135|ref|XP_006447881.1| hypothetical protein CICLE_v10014540mg [Citrus clementina]	V4UFS0_9ROSI/56-611 V4UFS0.1 PF02990.12;EMP70;	At4g12650 [U] KOG1278 Endosomal membrane proteins, EMP70	GO:0000139~Golgi membrane;GO:0005768~endosome;GO:0005773~vacuole;GO:0005774~vacuolar membrane;GO:0005794~Golgi apparatus;GO:0005802~trans-Golgi network;GO:0009506~plasmodesma;GO:0010008~endosome membrane;GO:0016021~integral component of membrane;	-	K17086	-
TR17648|c0_g1	-2.5	5e-05	0.000911704	Down	-	-	-	-	-	-	-	-	-	-	-
TR17717|c3_g1	-6.8	5e-05	0.000911704	Down	-	-	-	-	-	-	-	-	-	-	-
TR17754|c0_g3	-6.4	5e-05	0.000911704	Down	OST2, DAD1	oligosaccharyltransferase complex subunit epsilon	sp|Q9SMC4|DAD1_SOLLC Dolichyl-diphosphooligosaccharide--protein glycosyltransferase subunit DAD1 OS=Solanum lycopersicum GN=DAD1 PE=3 SV=1	tr|Q84L93|Q84L93_PETHY Dolichyl-diphosphooligosaccharide--protein glycosyltransferase subunit DAD1 OS=Petunia hybrida GN=dad1 PE=2 SV=1	gi|29423681|gb|AAO73434.1| DAD1 [Petunia x hybrida]	V7CLM9_PHAVU/9-115 V7CLM9.1 PF02109.12;DAD;	At1g32210 [DO] KOG1746 Defender against cell death protein/oligosaccharyltransferase, epsilon subunit	GO:0004579~dolichyl-diphosphooligosaccharide-protein glycotransferase activity;GO:0005783~endoplasmic reticulum;GO:0006486~protein glycosylation;GO:0008250~oligosaccharyltransferase complex;GO:0016020~membrane;GO:0016021~integral component of membrane;	-	K12668	ko00510~N-Glycan biosynthesis;ko00513~Various types of N-glycan biosynthesis;ko04141~Protein processing in endoplasmic reticulum;
TR17789|c0_g1	-6.5	5e-05	0.000911704	Down	-	-	-	-	-	-	-	-	-	-	-
TR17835|c0_g1	4.4	5e-05	0.000911704	Up	-	-	-	-	-	-	-	-	-	-	-
TR17903|c0_g2	2.3	5e-05	0.000911704	Up	-	-	-	tr|A0A068U364|A0A068U364_COFCA Coffea canephora DH200=94 genomic scaffold, scaffold_9 OS=Coffea canephora GN=GSCOC_T00041466001 PE=4 SV=1	gi|661893196|emb|CDP03005.1| unnamed protein product [Coffea canephora]	A5CB04_VITVI/3-103 A5CB04.1 PF05915.8;DUF872;	At4g29850 [S] KOG4753 Predicted membrane protein	GO:0016021~integral component of membrane;	-	-	-
TR17985|c0_g1	-4.8	5e-05	0.000911704	Down	-	-	-	-	-	-	-	-	-	-	-
TR18025|c0_g1	-2.3	5e-05	0.000911704	Down	-	-	-	-	-	-	-	-	-	-	-
TR18080|c0_g2	3.7	5e-05	0.000911704	Up	-	-	-	tr|W9RC67|W9RC67_9ROSA Gibberellin 3-beta-dioxygenase 4 OS=Morus notabilis GN=L484_014103 PE=3 SV=1	gi|225431637|ref|XP_002263124.1| PREDICTED: 2-oxoglutarate-dependent dioxygenase DAO-like [Vitis vinifera]	-	-	GO:0016706~oxidoreductase activity, acting on paired donors, with incorporation or reduction of molecular oxygen, 2-oxoglutarate as one donor, and incorporation of one atom each of oxygen into both donors;GO:0046872~metal ion binding;	-	-	-
TR18226|c0_g1	3.4	5e-05	0.000911704	Up	-	-	-	-	-	-	-	-	-	-	-
TR18286|c0_g1	2	5e-05	0.000911704	Up	-	-	-	-	gi|731413040|ref|XP_010658575.1| PREDICTED: uncharacterized protein LOC104881138 [Vitis vinifera]	-	-	-	-	-	-
TR18299|c0_g2	1.6	5e-05	0.000911704	Up	-	-	-	-	-	-	-	-	-	-	-
TR1838|c0_g1	-5.2	5e-05	0.000911704	Down	-	-	-	-	-	-	-	-	-	-	-
TR18409|c0_g1	-3.4	5e-05	0.000911704	Down	-	-	sp|Q0ZPV7|CXE1_ACTER Carboxylesterase 1 OS=Actinidia eriantha GN=CXE1 PE=1 SV=1	tr|Q0ZPV6|Q0ZPV6_9ERIC CXE carboxylesterase (Fragment) OS=Actinidia arguta GN=CXE2 PE=2 SV=1	gi|82697959|gb|ABB89014.1| CXE carboxylesterase, partial [Actinidia arguta]	Q0ZPV6_9ERIC/71-294 Q0ZPV6.1 PF07859.9;Abhydrolase_3;	-	GO:0016787~hydrolase activity;GO:0052689~carboxylic ester hydrolase activity;	-	-	-
TR18424|c0_g1	-5.9	5e-05	0.000911704	Down	-	-	-	tr|A5CBU4|A5CBU4_VITVI Putative uncharacterized protein OS=Vitis vinifera GN=VITISV_039230 PE=4 SV=1	gi|147832273|emb|CAN68884.1| hypothetical protein VITISV_039230 [Vitis vinifera]	Q2RAY7_ORYSJ/334-394 Q2RAY7.1 PF13976.2;gag_pre-integrs;	-	GO:0003676~nucleic acid binding;GO:0008270~zinc ion binding;GO:0015074~DNA integration;GO:0043531~ADP binding;	-	-	-
TR18427|c0_g8	-5.2	5e-05	0.000911704	Down	-	-	-	-	-	-	-	-	-	-	-
TR18428|c0_g2	1.7	5e-05	0.000911704	Up	-	-	-	-	-	-	-	-	-	-	-
TR18490|c1_g1	-3.2	5e-05	0.000911704	Down	-	-	-	-	-	-	-	-	-	-	-
TR18536|c0_g1	1.3	5e-05	0.000911704	Up	-	-	-	-	-	-	-	-	-	-	-
TR18582|c0_g4	-3.1	5e-05	0.000911704	Down	-	-	-	-	-	-	-	-	-	-	-
TR185|c0_g1	-9.4	5e-05	0.000911704	Down	-	-	-	-	-	-	-	-	-	-	-
TR185|c0_g2	-5.9	5e-05	0.000911704	Down	-	-	-	-	-	-	-	-	-	-	-
TR18606|c0_g1	-6.4	5e-05	0.000911704	Down	-	-	-	-	-	-	-	-	-	-	-
TR18655|c0_g1	2.2	5e-05	0.000911704	Up	-	-	-	-	-	-	-	-	-	-	-
TR18716|c0_g1	-4.3	5e-05	0.000911704	Down	-	-	-	-	-	-	-	-	-	-	-
TR18719|c0_g1	3.3	5e-05	0.000911704	Up	-	-	-	-	-	-	-	-	-	-	-
TR18727|c0_g3	-4.1	5e-05	0.000911704	Down	-	-	sp|P49351|FPPS1_LUPAL Farnesyl pyrophosphate synthase 1 OS=Lupinus albus GN=FPS1 PE=2 SV=1	tr|S5W638|S5W638_9APIA Farnesyl diphosphate synthase OS=Panax notoginseng PE=2 SV=1	gi|66735446|gb|AAY53905.1| farnesyl pyrophosphate synthase [Panax notoginseng]	I7C5T7_ARAEL/37-245 I7C5T7.1 PF00348.13;polyprenyl_synt;	At4g17190 [H] KOG0711 Polyprenyl synthetase	GO:0004161~dimethylallyltranstransferase activity;GO:0004337~geranyltranstransferase activity;GO:0005737~cytoplasm;GO:0006695~cholesterol biosynthetic process;GO:0008299~isoprenoid biosynthetic process;GO:0016740~transferase activity;GO:0033384~geranyl diphosphate biosynthetic process;GO:0045337~farnesyl diphosphate biosynthetic process;GO:0046872~metal ion binding;	-	-	-
TR18737|c0_g1	-4	5e-05	0.000911704	Down	-	-	-	-	-	-	-	-	-	-	-
TR18741|c0_g1	-4	5e-05	0.000911704	Down	-	-	-	-	-	-	-	-	-	-	-
TR18813|c0_g3	-5.2	5e-05	0.000911704	Down	APOD	apolipoprotein D and lipocalin family protein	-	tr|A0A0A0LL45|A0A0A0LL45_CUCSA Apolipoprotein d OS=Cucumis sativus GN=Csa_2G008710 PE=4 SV=1	gi|449443033|ref|XP_004139285.1| PREDICTED: apolipoprotein D-like [Cucumis sativus]	B9SBY6_RICCO/14-161 B9SBY6.1 PF08212.8;Lipocalin_2;	At5g58070 [M] KOG4824 Apolipoprotein D/Lipocalin	GO:0005215~transporter activity;	-	K03098	-
TR18817|c0_g1	-5	5e-05	0.000911704	Down	-	-	-	tr|A0A0B2PFG8|A0A0B2PFG8_GLYSO Retrovirus-related Pol polyprotein from transposon TNT 1-94 (Fragment) OS=Glycine soja GN=glysoja_030340 PE=4 SV=1	gi|802666742|ref|XP_012081263.1| PREDICTED: uncharacterized protein LOC105641353 [Jatropha curcas]	-	-	GO:0003676~nucleic acid binding;GO:0008270~zinc ion binding;GO:0015074~DNA integration;GO:0016787~hydrolase activity;	-	-	-
TR18817|c0_g3	-4.8	5e-05	0.000911704	Down	-	-	-	tr|A0A0B2PFG8|A0A0B2PFG8_GLYSO Retrovirus-related Pol polyprotein from transposon TNT 1-94 (Fragment) OS=Glycine soja GN=glysoja_030340 PE=4 SV=1	gi|802666742|ref|XP_012081263.1| PREDICTED: uncharacterized protein LOC105641353 [Jatropha curcas]	-	-	GO:0003676~nucleic acid binding;GO:0008270~zinc ion binding;GO:0015074~DNA integration;GO:0016787~hydrolase activity;	-	-	-
TR18817|c0_g4	-4.4	5e-05	0.000911704	Down	-	-	-	tr|A0A0B2PFG8|A0A0B2PFG8_GLYSO Retrovirus-related Pol polyprotein from transposon TNT 1-94 (Fragment) OS=Glycine soja GN=glysoja_030340 PE=4 SV=1	gi|802666742|ref|XP_012081263.1| PREDICTED: uncharacterized protein LOC105641353 [Jatropha curcas]	-	-	GO:0003676~nucleic acid binding;GO:0008270~zinc ion binding;GO:0015074~DNA integration;GO:0016787~hydrolase activity;	-	-	-
TR18865|c0_g1	-4.9	5e-05	0.000911704	Down	-	-	-	tr|A0A061FWW5|A0A061FWW5_THECC Uncharacterized protein OS=Theobroma cacao GN=TCM_013849 PE=4 SV=1	gi|848871480|ref|XP_012836311.1| PREDICTED: uncharacterized protein LOC105956943 [Erythranthe guttatus]	-	-	GO:0003676~nucleic acid binding;GO:0015074~DNA integration;	-	-	-
TR18895|c0_g1	3.4	5e-05	0.000911704	Up	-	-	-	-	-	-	-	-	-	-	-
TR18913|c0_g2	-3.9	5e-05	0.000911704	Down	E1.3.3.6, ACOX1, ACOX3	acyl-CoA oxidase	sp|Q96329|ACOX4_ARATH Acyl-coenzyme A oxidase 4, peroxisomal OS=Arabidopsis thaliana GN=ACX4 PE=1 SV=1	tr|A0A059DC26|A0A059DC26_EUCGR Uncharacterized protein OS=Eucalyptus grandis GN=EUGRSUZ_A00529 PE=3 SV=1	gi|702238715|ref|XP_010031994.1| PREDICTED: acyl-coenzyme A oxidase 4, peroxisomal [Eucalyptus grandis]	A0A059DC26_EUCGR/277-423 A0A059DC26.1 PF00441.20;Acyl-CoA_dh_1;	At3g51840 [E] KOG0138 Glutaryl-CoA dehydrogenase	GO:0003995~acyl-CoA dehydrogenase activity;GO:0003997~acyl-CoA oxidase activity;GO:0005777~peroxisome;GO:0006635~fatty acid beta-oxidation;GO:0009514~glyoxysome;GO:0009793~embryo development ending in seed dormancy;GO:0046459~short-chain fatty acid metabolic process;GO:0050660~flavin adenine dinucleotide binding;	EC:1.3.3.6	K00232	ko00071~Fatty acid degradation;ko00592~alpha-Linolenic acid metabolism;ko01040~Biosynthesis of unsaturated fatty acids;ko01212~Fatty acid metabolism;ko03320~PPAR signaling pathway;ko04024~cAMP signaling pathway;ko04146~Peroxisome;
TR18955|c0_g1	-2.5	5e-05	0.000911704	Down	-	-	-	-	-	-	-	-	-	-	-
TR18957|c0_g1	2.6	5e-05	0.000911704	Up	E4.1.1.1, pdc	pyruvate decarboxylase	sp|O82647|PDC1_ARATH Pyruvate decarboxylase 1 OS=Arabidopsis thaliana GN=PDC1 PE=2 SV=1	tr|A0A022RQA0|A0A022RQA0_ERYGU Uncharacterized protein OS=Erythranthe guttata GN=MIMGU_mgv1a003147mg PE=3 SV=1	gi|747094418|ref|XP_011095042.1| PREDICTED: pyruvate decarboxylase 1 [Sesamum indicum]	K4CQ01_SOLLC/38-212 K4CQ01.1 PF02776.14;TPP_enzyme_N;	At4g33070 [EH] KOG1184 Thiamine pyrophosphate-requiring enzyme	GO:0000287~magnesium ion binding;GO:0004737~pyruvate decarboxylase activity;GO:0005829~cytosol;GO:0016020~membrane;GO:0016831~carboxy-lyase activity;GO:0030976~thiamine pyrophosphate binding;GO:0034059~response to anoxia;	EC:4.1.1.1	K01568	ko00010~Glycolysis / Gluconeogenesis;
TR18967|c0_g4	3.7	5e-05	0.000911704	Up	RP-S18e, RPS18	small subunit ribosomal protein S18e	sp|P34788|RS18_ARATH 40S ribosomal protein S18 OS=Arabidopsis thaliana GN=RPS18A PE=1 SV=1	tr|A0A022RPP2|A0A022RPP2_ERYGU Uncharacterized protein OS=Erythranthe guttata GN=MIMGU_mgv1a015580mg PE=3 SV=1	gi|848865039|ref|XP_012833236.1| PREDICTED: 40S ribosomal protein S18 [Erythranthe guttatus]	C0KQW2_JATCU/14-142 C0KQW2.1 PF00416.18;Ribosomal_S13;	At1g22780 [J] KOG3311 Ribosomal protein S18	GO:0003723~RNA binding;GO:0003735~structural constituent of ribosome;GO:0005618~cell wall;GO:0005730~nucleolus;GO:0005773~vacuole;GO:0005774~vacuolar membrane;GO:0005829~cytosol;GO:0005840~ribosome;GO:0005886~plasma membrane;GO:0006412~translation;GO:0006413~translational initiation;GO:0009506~plasmodesma;GO:0016020~membrane;GO:0019843~rRNA binding;GO:0022626~cytosolic ribosome;GO:0022627~cytosol…	-	K02964	ko03010~Ribosome;
TR18967|c0_g5	6.8	5e-05	0.000911704	Up	RP-S18e, RPS18	small subunit ribosomal protein S18e	sp|P34788|RS18_ARATH 40S ribosomal protein S18 OS=Arabidopsis thaliana GN=RPS18A PE=1 SV=1	tr|F6HI46|F6HI46_VITVI Putative uncharacterized protein OS=Vitis vinifera GN=VIT_07s0151g00870 PE=3 SV=1	gi|296085211|emb|CBI28706.3| unnamed protein product [Vitis vinifera]	C0KQW2_JATCU/14-142 C0KQW2.1 PF00416.18;Ribosomal_S13;	At1g22780 [J] KOG3311 Ribosomal protein S18	GO:0003677~DNA binding;GO:0003723~RNA binding;GO:0003735~structural constituent of ribosome;GO:0005618~cell wall;GO:0005730~nucleolus;GO:0005773~vacuole;GO:0005774~vacuolar membrane;GO:0005829~cytosol;GO:0005840~ribosome;GO:0005886~plasma membrane;GO:0006412~translation;GO:0006413~translational initiation;GO:0008270~zinc ion binding;GO:0009506~plasmodesma;GO:0016020~membrane;GO:0019843~rRNA bindi…	-	K02964	ko03010~Ribosome;
TR18997|c0_g1	-5	5e-05	0.000911704	Down	-	-	sp|Q9SCZ4|FERON_ARATH Receptor-like protein kinase FERONIA OS=Arabidopsis thaliana GN=FER PE=1 SV=1	tr|A7U517|A7U517_BRAOL FERONIA receptor-like kinase OS=Brassica oleracea GN=FER PE=3 SV=1	gi|155242084|gb|ABT18094.1| FERONIA receptor-like kinase [Brassica oleracea]	A7U517_BRAOL/38-407 A7U517.1 PF12819.3;Malectin_like;	At3g51550 [T] KOG1187 Serine/threonine protein kinase	GO:0001653~peptide receptor activity;GO:0004672~protein kinase activity;GO:0004674~protein serine/threonine kinase activity;GO:0004675~transmembrane receptor protein serine/threonine kinase activity;GO:0005524~ATP binding;GO:0005622~intracellular;GO:0005886~plasma membrane;GO:0007178~transmembrane receptor protein serine/threonine kinase signaling pathway;GO:0007338~single fertilization;GO:000950…	-	-	-
TR19000|c0_g3	-4.4	5e-05	0.000911704	Down	E1.11.1.11	L-ascorbate peroxidase	sp|P48534|APX1_PEA L-ascorbate peroxidase, cytosolic OS=Pisum sativum GN=APX1 PE=1 SV=2	tr|F4YFJ2|F4YFJ2_CAMSI Ascorbate peroxidase (Fragment) OS=Camellia sinensis PE=2 SV=1	gi|330318786|gb|AEC11053.1| ascorbate peroxidase, partial [Camellia sinensis]	Q1W3C7_CAMSI/8-227 Q1W3C7.1 PF00141.19;peroxidase;	At1g07890 [NK] proteins (or domains) not included into any KOG	GO:0000302~response to reactive oxygen species;GO:0004601~peroxidase activity;GO:0005618~cell wall;GO:0005737~cytoplasm;GO:0005794~Golgi apparatus;GO:0005829~cytosol;GO:0005886~plasma membrane;GO:0006979~response to oxidative stress;GO:0009408~response to heat;GO:0009506~plasmodesma;GO:0009507~chloroplast;GO:0009570~chloroplast stroma;GO:0009651~response to salt stress;GO:0009735~response to cyto…	EC:1.11.1.11	K00434	ko00053~Ascorbate and aldarate metabolism;ko00480~Glutathione metabolism;
TR19046|c0_g1	-2.7	5e-05	0.000911704	Down	-	-	-	-	-	-	-	-	-	-	-
TR19107|c0_g3	-2.3	5e-05	0.000911704	Down	-	-	-	-	-	-	-	-	-	-	-
TR19164|c0_g1	-2.9	5e-05	0.000911704	Down	-	-	-	-	-	-	-	-	-	-	-
TR19194|c1_g4	-2.1	5e-05	0.000911704	Down	-	-	-	tr|G7KF68|G7KF68_MEDTR Cysteine-rich TM module stress tolerance protein OS=Medicago truncatula GN=MTR_5g030870 PE=4 SV=1	gi|357485315|ref|XP_003612945.1| hypothetical protein MTR_5g030870 [Medicago truncatula]	A9PIG2_POPTR/10-57 A9PIG2.1 PF12734.3;CYSTM;	-	-	-	-	-
TR19202|c0_g4	2.6	5e-05	0.000911704	Up	-	-	-	-	-	-	-	-	-	-	-
TR19227|c0_g1	-4.5	5e-05	0.000911704	Down	-	-	-	-	-	-	-	-	-	-	-
TR19255|c0_g2	-7.1	5e-05	0.000911704	Down	SEC61A	protein transport protein SEC61 subunit alpha	-	tr|S8EKZ0|S8EKZ0_9LAMI Sec61 transport protein (Fragment) OS=Genlisea aurea GN=M569_01479 PE=3 SV=1	gi|527208235|gb|EPS73277.1| sec61 transport protein, partial [Genlisea aurea]	-	At1g29310 [UO] KOG1373 Transport protein Sec61, alpha subunit	GO:0015031~protein transport;GO:0016020~membrane;	-	K10956	ko03060~Protein export;ko04141~Protein processing in endoplasmic reticulum;ko04145~Phagosome;ko05110~Vibrio cholerae infection;
TR19272|c0_g3	-3	5e-05	0.000911704	Down	-	-	-	tr|A0A059D9B3|A0A059D9B3_EUCGR Uncharacterized protein OS=Eucalyptus grandis GN=EUGRSUZ_B03608 PE=4 SV=1	gi|720065743|ref|XP_010276357.1| PREDICTED: uncharacterized protein LOC104611125 [Nelumbo nucifera]	-	At4g08810 [NK] proteins (or domains) not included into any KOG	GO:0005509~calcium ion binding;GO:0005794~Golgi apparatus;GO:0042175~nuclear outer membrane-endoplasmic reticulum membrane network;	-	-	-
TR19286|c0_g2	4.8	5e-05	0.000911704	Up	-	-	-	tr|A0A067KI88|A0A067KI88_JATCU Uncharacterized protein OS=Jatropha curcas GN=JCGZ_09918 PE=4 SV=1	gi|802611579|ref|XP_012074568.1| PREDICTED: uncharacterized protein LOC105636015 [Jatropha curcas]	V4SFW1_9ROSI/55-144 V4SFW1.1 PF00564.20;PB1;	At5g64430 [NK] proteins (or domains) not included into any KOG	-	-	-	-
TR19288|c0_g1	-4.1	5e-05	0.000911704	Down	-	-	-	tr|A5ACV7|A5ACV7_VITVI Putative uncharacterized protein OS=Vitis vinifera GN=VITISV_009640 PE=4 SV=1	gi|147779982|emb|CAN75535.1| hypothetical protein VITISV_009640 [Vitis vinifera]	A5ACV7_VITVI/90-208 A5ACV7.1 PF14223.2;UBN2;	-	GO:0003676~nucleic acid binding;GO:0008270~zinc ion binding;GO:0015074~DNA integration;	-	-	-
TR19355|c0_g1	4.7	5e-05	0.000911704	Up	-	-	-	-	-	-	-	-	-	-	-
TR19374|c0_g1	2.5	5e-05	0.000911704	Up	-	-	-	-	-	-	-	-	-	-	-
TR19374|c2_g1	3	5e-05	0.000911704	Up	-	-	-	tr|A5BPJ7|A5BPJ7_VITVI Putative uncharacterized protein OS=Vitis vinifera GN=VITISV_037042 PE=4 SV=1	gi|571552198|ref|XP_006603538.1| PREDICTED: uncharacterized protein LOC102666053 [Glycine max]	A5BLV1_VITVI/533-761 A5BLV1.1 PF00078.23;RVT_1;	-	GO:0004672~protein kinase activity;GO:0005524~ATP binding;	-	-	-
TR19374|c3_g1	3.8	5e-05	0.000911704	Up	-	-	-	tr|A0A0B2R0V5|A0A0B2R0V5_GLYSO LINE-1 reverse transcriptase like OS=Glycine soja GN=glysoja_035690 PE=4 SV=1	gi|734388140|gb|KHN25562.1| LINE-1 reverse transcriptase like [Glycine soja]	M5WR59_PRUPE/32-176 M5WR59.1 PF00078.23;RVT_1;	-	GO:0003964~RNA-directed DNA polymerase activity;GO:0005524~ATP binding;GO:0016021~integral component of membrane;GO:0016787~hydrolase activity;GO:0042626~ATPase activity, coupled to transmembrane movement of substances;	-	-	-
TR19374|c4_g1	2.1	5e-05	0.000911704	Up	-	-	-	tr|G8DCW8|G8DCW8_PHAVU Putative non-LTR retroelement OS=Phaseolus vulgaris PE=4 SV=1	gi|353685484|gb|AER13161.1| putative non-LTR retroelement [Phaseolus vulgaris]	G8DCW8_PHAVU/209-446 G8DCW8.1 PF00078.23;RVT_1;	-	GO:0003676~nucleic acid binding;	-	-	-
TR1939|c0_g2	3.8	5e-05	0.000911704	Up	-	-	-	-	-	-	-	-	-	-	-
TR19446|c0_g1	-3	5e-05	0.000911704	Down	-	-	-	-	-	-	-	-	-	-	-
TR19516|c0_g2	-1.8	5e-05	0.000911704	Down	-	-	-	-	-	-	-	-	-	-	-
TR19574|c0_g1	-4.8	5e-05	0.000911704	Down	-	-	-	tr|A0A061FC59|A0A061FC59_THECC Retrotransposon protein, putative OS=Theobroma cacao GN=TCM_033634 PE=4 SV=1	gi|731340942|ref|XP_010681664.1| PREDICTED: uncharacterized protein LOC104896594 [Beta vulgaris subsp. vulgaris]	Q7XWL9_ORYSJ/1099-1236 Q7XWL9.1 PF00078.23;RVT_1;	At2g10780 [R] KOG0017 FOG: Transposon-encoded proteins with TYA, reverse transcriptase, integrase domains in various combinations	GO:0003676~nucleic acid binding;GO:0004190~aspartic-type endopeptidase activity;GO:0008270~zinc ion binding;GO:0015074~DNA integration;	-	-	-
TR19574|c0_g2	-3.7	5e-05	0.000911704	Down	-	-	-	tr|M5WLY8|M5WLY8_PRUPE Uncharacterized protein OS=Prunus persica GN=PRUPE_ppa021229mg PE=4 SV=1	gi|731340942|ref|XP_010681664.1| PREDICTED: uncharacterized protein LOC104896594 [Beta vulgaris subsp. vulgaris]	Q7XWL9_ORYSJ/1099-1236 Q7XWL9.1 PF00078.23;RVT_1;	At2g10780 [R] KOG0017 FOG: Transposon-encoded proteins with TYA, reverse transcriptase, integrase domains in various combinations	GO:0003676~nucleic acid binding;GO:0004190~aspartic-type endopeptidase activity;GO:0015074~DNA integration;	-	-	-
TR19624|c0_g2	3.1	5e-05	0.000911704	Up	-	-	-	-	-	-	-	-	-	-	-
TR19646|c1_g1	-5.3	5e-05	0.000911704	Down	-	-	-	-	-	-	-	-	-	-	-
TR19715|c0_g5	-3.5	5e-05	0.000911704	Down	-	-	sp|Q9FNJ1|FDL47_ARATH F-box/FBD/LRR-repeat protein At5g22700 OS=Arabidopsis thaliana GN=At5g22700 PE=2 SV=2	tr|M5X6C1|M5X6C1_PRUPE Uncharacterized protein OS=Prunus persica GN=PRUPE_ppa025623mg PE=4 SV=1	gi|595888518|ref|XP_007213431.1| hypothetical protein PRUPE_ppa025623mg [Prunus persica]	M5X6C1_PRUPE/22-66 M5X6C1.1 PF00646.29;F-box;	At5g22700 [NK] proteins (or domains) not included into any KOG	-	-	-	-
TR19777|c0_g1	1.4	5e-05	0.000911704	Up	-	-	-	-	-	-	-	-	-	-	-
TR19821|c0_g4	-5.1	5e-05	0.000911704	Down	-	-	-	tr|W9R8I4|W9R8I4_9ROSA G-type lectin S-receptor-like serine/threonine-protein kinase OS=Morus notabilis GN=L484_008310 PE=4 SV=1	gi|659121350|ref|XP_008460615.1| PREDICTED: uncharacterized protein LOC103499392 [Cucumis melo]	-	-	GO:0004672~protein kinase activity;GO:0005524~ATP binding;GO:0016787~hydrolase activity;GO:0030246~carbohydrate binding;	-	-	-
TR19836|c0_g1	-2.3	5e-05	0.000911704	Down	-	-	-	-	-	-	-	-	-	-	-
TR19836|c1_g1	-4.7	5e-05	0.000911704	Down	-	-	-	-	-	-	-	-	-	-	-
TR19880|c0_g1	2.7	5e-05	0.000911704	Up	-	-	-	-	-	-	-	-	-	-	-
TR19895|c0_g3	-2.6	5e-05	0.000911704	Down	-	-	-	-	-	-	-	-	-	-	-
TR19929|c0_g1	-1	5e-05	0.000911704	Down	NAA20, NAT3	N-terminal acetyltransferase B complex catalytic subunit	sp|Q8SSN5|NAA20_DICDI N-alpha-acetyltransferase 20 OS=Dictyostelium discoideum GN=nat5 PE=3 SV=2	tr|A0A068U5S3|A0A068U5S3_COFCA Coffea canephora DH200=94 genomic scaffold, scaffold_11 OS=Coffea canephora GN=GSCOC_T00016063001 PE=4 SV=1	gi|661892479|emb|CDP03637.1| unnamed protein product [Coffea canephora]	M1CGM3_SOLTU/47-128 M1CGM3.1 PF00583.20;Acetyltransf_1;	At1g03150 [R] KOG3234 Acetyltransferase, (GNAT) family	GO:0004596~peptide alpha-N-acetyltransferase activity;GO:0005622~intracellular;GO:0005634~nucleus;GO:0005737~cytoplasm;GO:0008080~N-acetyltransferase activity;GO:0017196~N-terminal peptidyl-methionine acetylation;GO:0031416~NatB complex;	EC:2.3.1.88	K17972	-
TR1992|c0_g1	-4.1	5e-05	0.000911704	Down	-	-	-	tr|D6C783|D6C783_HELAN Copia-like retrotransposon OS=Helianthus annuus GN=HACRE1 PE=4 SV=1	gi|295799979|emb|CAX68207.1| Copia-like retrotransposon [Helianthus annuus]	-	-	GO:0003676~nucleic acid binding;GO:0008270~zinc ion binding;GO:0015074~DNA integration;	-	-	-
TR20021|c0_g6	6.2	5e-05	0.000911704	Up	-	-	-	-	-	-	-	-	-	-	-
TR20050|c0_g1	2.4	5e-05	0.000911704	Up	-	-	-	-	-	-	-	-	-	-	-
TR20081|c0_g1	-8	5e-05	0.000911704	Down	-	-	-	-	-	-	-	-	-	-	-
TR20081|c0_g2	-8.2	5e-05	0.000911704	Down	-	-	-	-	-	-	-	-	-	-	-
TR20102|c0_g5	4.7	5e-05	0.000911704	Up	CUL1, CDC53	cullin 1	sp|Q94AH6|CUL1_ARATH Cullin-1 OS=Arabidopsis thaliana GN=CUL1 PE=1 SV=1	tr|A0A067KUU7|A0A067KUU7_JATCU Uncharacterized protein OS=Jatropha curcas GN=JCGZ_01994 PE=3 SV=1	gi|697171021|ref|XP_009594437.1| PREDICTED: cullin-1 isoform X1 [Nicotiana tomentosiformis]	U5G6H9_POPTR/7-153 U5G6H9.1 PF00888.18;Cullin;	At4g02570 [D] KOG2166 Cullins	GO:0000794~condensed nuclear chromosome;GO:0005634~nucleus;GO:0005737~cytoplasm;GO:0005819~spindle;GO:0005829~cytosol;GO:0006511~ubiquitin-dependent protein catabolic process;GO:0007049~cell cycle;GO:0009524~phragmoplast;GO:0009733~response to auxin;GO:0009734~auxin-activated signaling pathway;GO:0009753~response to jasmonic acid;GO:0009793~embryo development ending in seed dormancy;GO:0009867~ja…	-	K03347	ko04110~Cell cycle;ko04111~Cell cycle - yeast;ko04114~Oocyte meiosis;ko04120~Ubiquitin mediated proteolysis;ko04141~Protein processing in endoplasmic reticulum;ko04310~Wnt signaling pathway;ko04350~TGF-beta signaling pathway;ko04710~Circadian rhythm;ko05168~Herpes simplex infection;
TR20150|c0_g2	-0.7	5e-05	0.000911704	Down	-	-	-	-	-	-	-	-	-	-	-
TR20172|c0_g3	-3.2	5e-05	0.000911704	Down	-	-	sp|C7J4U3|OST4A_ORYSJ Dolichyl-diphosphooligosaccharide--protein glycosyltransferase subunit 4A OS=Oryza sativa subsp. japonica GN=OST4A PE=3 SV=1	tr|M0S1U8|M0S1U8_MUSAM Uncharacterized protein OS=Musa acuminata subsp. malaccensis PE=4 SV=1	gi|566192018|ref|XP_006378723.1| hypothetical protein POPTR_0010s21410g, partial [Populus trichocarpa]	M5VXV9_PRUPE/1-34 M5VXV9.1 PF10215.5;Ost4;	At3g12590 [NK] proteins (or domains) not included into any KOG	GO:0005789~endoplasmic reticulum membrane;GO:0016021~integral component of membrane;	-	-	-
TR20178|c0_g2	-3.3	5e-05	0.000911704	Down	-	-	-	-	-	-	-	-	-	-	-
TR20221|c0_g3	3.3	5e-05	0.000911704	Up	-	-	-	-	-	-	-	-	-	-	-
TR20293|c0_g1	-4.7	5e-05	0.000911704	Down	-	-	-	-	-	-	-	-	-	-	-
TR20300|c0_g1	5.9	5e-05	0.000911704	Up	-	-	-	-	-	-	-	-	-	-	-
TR2030|c0_g1	-5.6	5e-05	0.000911704	Down	-	-	-	-	-	-	-	-	-	-	-
TR20312|c0_g1	5	5e-05	0.000911704	Up	-	-	-	tr|A5BT22|A5BT22_VITVI Putative uncharacterized protein OS=Vitis vinifera GN=VITISV_035210 PE=4 SV=1	gi|723657620|ref|XP_010320312.1| PREDICTED: uncharacterized protein LOC104647182 [Solanum lycopersicum]	A5BC33_VITVI/3-116 A5BC33.1 PF14244.2;UBN2_3;	-	GO:0003676~nucleic acid binding;GO:0008270~zinc ion binding;GO:0015074~DNA integration;	-	-	-
TR20315|c0_g1	4.5	5e-05	0.000911704	Up	SMAP	stromal membrane-associated protein	sp|Q9FL69|AGD5_ARATH Probable ADP-ribosylation factor GTPase-activating protein AGD5 OS=Arabidopsis thaliana GN=AGD5 PE=1 SV=1	tr|A0A0B0N3W4|A0A0B0N3W4_GOSAR Putative ADP-ribosylation factor GTPase-activating AGD5-like protein OS=Gossypium arboreum GN=F383_08601 PE=4 SV=1	gi|743853009|ref|XP_011029404.1| PREDICTED: probable ADP-ribosylation factor GTPase-activating protein AGD5 [Populus euphratica]	-	At5g54310 [T] KOG0703 Predicted GTPase-activating protein	GO:0005096~GTPase activator activity;GO:0005768~endosome;GO:0005802~trans-Golgi network;GO:0005829~cytosol;GO:0010227~floral organ abscission;GO:0046872~metal ion binding;GO:0090630~activation of GTPase activity;	-	K12486	ko04144~Endocytosis;
TR2033|c0_g1	4.5	5e-05	0.000911704	Up	-	-	-	-	-	-	-	-	-	-	-
TR20359|c0_g1	4.9	5e-05	0.000911704	Up	-	-	-	tr|F4YB85|F4YB85_SOLNI Stem-specific protein TSJT1-like protein (Fragment) OS=Solanum nigrum GN=TSJT1 PE=2 SV=1	gi|327493153|gb|AEA86283.1| stem-specific protein TSJT1-like protein [Solanum nigrum]	M1CYK7_SOLTU/2-227 M1CYK7.1 PF12481.4;DUF3700;	-	-	-	-	-
TR20385|c0_g3	-2.3	5e-05	0.000911704	Down	-	-	-	-	-	-	-	-	-	-	-
TR20423|c0_g1	0.9	5e-05	0.000911704	Up	-	-	-	-	-	-	-	-	-	-	-
TR20448|c0_g1	2.3	5e-05	0.000911704	Up	-	-	-	-	-	-	-	-	-	-	-
TR20448|c2_g1	2.3	5e-05	0.000911704	Up	-	-	-	-	-	-	-	-	-	-	-
TR2044|c0_g2	-2.5	5e-05	0.000911704	Down	-	-	-	tr|K4CBB3|K4CBB3_SOLLC Uncharacterized protein OS=Solanum lycopersicum GN=Solyc07g006420.1 PE=4 SV=1	gi|565353589|ref|XP_006343712.1| PREDICTED: uncharacterized protein LOC102581273 [Solanum tuberosum]	-	-	-	-	-	-
TR20469|c0_g1	2.4	5e-05	0.000911704	Up	-	-	-	-	-	-	-	-	-	-	-
TR20474|c0_g4	-2.7	5e-05	0.000911704	Down	-	-	-	-	-	-	-	-	-	-	-
TR20550|c0_g6	2.2	5e-05	0.000911704	Up	-	-	-	tr|V7CH06|V7CH06_PHAVU Uncharacterized protein OS=Phaseolus vulgaris GN=PHAVU_002G069100g PE=4 SV=1	gi|356494897|ref|XP_003516318.1| PREDICTED: ganglioside-induced differentiation-associated protein 2-like isoform X1 [Glycine max]	I1J5X0_SOYBN/409-542 I1J5X0.2 PF13716.2;CRAL_TRIO_2;	At1g69340 [BK] KOG2633 Hismacro and SEC14 domain-containing proteins	-	-	-	-
TR20608|c0_g2	3.1	5e-05	0.000911704	Up	-	-	-	-	-	-	-	-	-	-	-
TR20646|c0_g2	2.2	5e-05	0.000911704	Up	-	-	-	-	-	-	-	-	-	-	-
TR20654|c0_g1	-8.2	5e-05	0.000911704	Down	-	-	-	-	-	-	-	-	-	-	-
TR20654|c0_g2	-8.6	5e-05	0.000911704	Down	-	-	-	-	-	-	-	-	-	-	-
TR20676|c0_g1	-3.7	5e-05	0.000911704	Down	-	-	-	-	-	-	-	-	-	-	-
TR20797|c0_g2	4.6	5e-05	0.000911704	Up	SFRS7	splicing factor, arginine/serine-rich 7	sp|Q9SJA6|RZ22A_ARATH Serine/arginine-rich splicing factor RSZ22A OS=Arabidopsis thaliana GN=RSZ22A PE=1 SV=1	tr|A0A068UXU1|A0A068UXU1_COFCA Coffea canephora DH200=94 genomic scaffold, scaffold_66 OS=Coffea canephora GN=GSCOC_T00036043001 PE=4 SV=1	gi|359476412|ref|XP_002272657.2| PREDICTED: serine/arginine-rich splicing factor RSZ22 isoform X2 [Vitis vinifera]	D7T0J3_VITVI/4-63 D7T0J3.1 PF00076.18;RRM_1;	At2g24590 [A] KOG0107 Alternative splicing factor SRp20/9G8 (RRM superfamily)	GO:0000166~nucleotide binding;GO:0000398~mRNA splicing, via spliceosome;GO:0003676~nucleic acid binding;GO:0005634~nucleus;GO:0005681~spliceosomal complex;GO:0005730~nucleolus;GO:0005737~cytoplasm;GO:0005829~cytosol;GO:0006397~mRNA processing;GO:0008270~zinc ion binding;GO:0008380~RNA splicing;GO:0016607~nuclear speck;	-	K12896	ko03040~Spliceosome;ko05168~Herpes simplex infection;
TR20842|c0_g1	-4.6	5e-05	0.000911704	Down	-	-	-	tr|A0A022RB71|A0A022RB71_ERYGU Uncharacterized protein OS=Erythranthe guttata GN=MIMGU_mgv1a002271mg PE=4 SV=1	gi|848873667|ref|XP_012837388.1| PREDICTED: conserved oligomeric Golgi complex subunit 6 [Erythranthe guttatus]	-	At1g31780 [S] KOG3758 Uncharacterized conserved protein	GO:0005829~cytosol;GO:0006891~intra-Golgi vesicle-mediated transport;GO:0017119~Golgi transport complex;	-	-	-
TR20881|c0_g2	-2.9	5e-05	0.000911704	Down	-	-	-	-	-	-	-	-	-	-	-
TR20906|c0_g6	4.3	5e-05	0.000911704	Up	TPI, tpiA	triosephosphate isomerase (TIM)	-	tr|M0ZMS6|M0ZMS6_SOLTU Triosephosphate isomerase OS=Solanum tuberosum GN=PGSC0003DMG400001595 PE=3 SV=1	gi|565387744|ref|XP_006359648.1| PREDICTED: triosephosphate isomerase, chloroplastic-like [Solanum tuberosum]	-	-	GO:0004807~triose-phosphate isomerase activity;GO:0006096~glycolytic process;	EC:5.3.1.1	K01803	ko00010~Glycolysis / Gluconeogenesis;ko00051~Fructose and mannose metabolism;ko00562~Inositol phosphate metabolism;ko00710~Carbon fixation in photosynthetic organisms;ko01200~Carbon metabolism;ko01230~Biosynthesis of amino acids;
TR20933|c0_g1	-5.8	5e-05	0.000911704	Down	-	-	-	-	-	-	-	-	-	-	-
TR20933|c0_g2	-5.1	5e-05	0.000911704	Down	-	-	-	-	-	-	-	-	-	-	-
TR20933|c0_g3	-4.9	5e-05	0.000911704	Down	-	-	-	-	-	-	-	-	-	-	-
TR20933|c0_g4	-5.8	5e-05	0.000911704	Down	-	-	-	-	-	-	-	-	-	-	-
TR20949|c0_g1	-5.4	5e-05	0.000911704	Down	-	-	-	tr|Q153Y6|Q153Y6_CYNCS Polyprotein (Fragment) OS=Cynara cardunculus var. scolymus PE=4 SV=1	gi|108863065|gb|ABG22120.1| polyprotein [Cynara cardunculus var. scolymus]	Q153Y6_CYNCS/1-163 Q153Y6.1 PF07727.10;RVT_2;	-	GO:0003676~nucleic acid binding;GO:0003964~RNA-directed DNA polymerase activity;GO:0008270~zinc ion binding;GO:0015074~DNA integration;	-	-	-
TR20990|c0_g1	2.9	5e-05	0.000911704	Up	-	-	-	tr|A0A068V835|A0A068V835_COFCA Coffea canephora DH200=94 genomic scaffold, scaffold_135 OS=Coffea canephora GN=GSCOC_T00019148001 PE=4 SV=1	gi|661879609|emb|CDP16682.1| unnamed protein product [Coffea canephora]	-	-	GO:0004849~uridine kinase activity;GO:0005524~ATP binding;GO:0044206~UMP salvage;	-	-	-
TR2101|c0_g1	-6.1	5e-05	0.000911704	Down	ndhB	NAD(P)H-quinone oxidoreductase subunit 2	sp|P0CC48|NU2C1_COFAR NAD(P)H-quinone oxidoreductase subunit 2 A, chloroplastic OS=Coffea arabica GN=ndhB1 PE=3 SV=1	tr|A0A0C5C0I1|A0A0C5C0I1_9SOLA NdhB protein OS=Physalis peruviana GN=ndhB PE=4 SV=1	gi|628819152|gb|AHY80585.1| NADH-plastoquinone oxidoreductase subunit 2 [Beta vulgaris subsp. vulgaris]	K4DDX6_SOLLC/23-149 K4DDX6.1 PF00361.16;Proton_antipo_M;	AtCh067 [C] KOG4668 NADH dehydrogenase subunits 2, 5, and related proteins	GO:0006810~transport;GO:0008137~NADH dehydrogenase (ubiquinone) activity;GO:0009507~chloroplast;GO:0009535~chloroplast thylakoid membrane;GO:0009536~plastid;GO:0016021~integral component of membrane;GO:0016491~oxidoreductase activity;GO:0019684~photosynthesis, light reaction;GO:0042773~ATP synthesis coupled electron transport;GO:0048038~quinone binding;	EC:1.6.5.3	K05573	ko00190~Oxidative phosphorylation;
TR21030|c0_g5	4.1	5e-05	0.000911704	Up	-	-	-	-	-	-	-	-	-	-	-
TR21083|c0_g2	4.4	5e-05	0.000911704	Up	-	-	-	-	-	-	-	-	-	-	-
TR21186|c0_g2	-3.9	5e-05	0.000911704	Down	-	-	-	-	-	-	-	-	-	-	-
TR21191|c0_g1	-1.7	5e-05	0.000911704	Down	-	-	-	-	-	-	-	-	-	-	-
TR21191|c1_g1	-2.2	5e-05	0.000911704	Down	-	-	-	tr|F6HUD2|F6HUD2_VITVI Putative uncharacterized protein OS=Vitis vinifera GN=VIT_02s0025g03610 PE=4 SV=1	gi|502159937|ref|XP_004511580.1| PREDICTED: xyloglucan galactosyltransferase KATAMARI1 [Cicer arietinum]	F6HUD2_VITVI/1174-1507 F6HUD2.1 PF03016.11;Exostosin;	At5g41250 [GMW] KOG1021 Acetylglucosaminyltransferase EXT1/exostosin 1	GO:0016757~transferase activity, transferring glycosyl groups;	-	-	-
TR21199|c0_g4	-5.5	5e-05	0.000911704	Down	-	-	-	-	-	-	-	-	-	-	-
TR21199|c0_g6	-4.1	5e-05	0.000911704	Down	-	-	-	-	-	-	-	-	-	-	-
TR21216|c0_g3	-3.6	5e-05	0.000911704	Down	-	-	-	-	-	-	-	-	-	-	-
TR21238|c1_g1	-4.3	5e-05	0.000911704	Down	-	-	-	-	-	-	-	-	-	-	-
TR2124|c0_g1	-6.4	5e-05	0.000911704	Down	-	-	-	-	gi|870857668|gb|KMT09216.1| hypothetical protein BVRB_6g133180 [Beta vulgaris subsp. vulgaris]	-	-	-	-	-	-
TR2127|c0_g1	-5.6	5e-05	0.000911704	Down	-	-	-	-	-	-	-	-	-	-	-
TR2127|c0_g2	-5.9	5e-05	0.000911704	Down	-	-	-	-	-	-	-	-	-	-	-
TR21304|c0_g1	3.1	5e-05	0.000911704	Up	-	-	-	-	-	-	-	-	-	-	-
TR21308|c0_g3	-4.9	5e-05	0.000911704	Down	-	-	-	-	-	-	-	-	-	-	-
TR21316|c0_g1	-3	5e-05	0.000911704	Down	-	-	-	-	-	-	-	-	-	-	-
TR21320|c0_g1	-5.4	5e-05	0.000911704	Down	-	-	-	-	-	-	-	-	-	-	-
TR21320|c0_g2	-7.5	5e-05	0.000911704	Down	-	-	-	-	-	-	-	-	-	-	-
TR21353|c0_g17	4.4	5e-05	0.000911704	Up	-	-	-	-	-	-	-	-	-	-	-
TR21396|c0_g1	3.4	5e-05	0.000911704	Up	wrbA	NAD(P)H dehydrogenase (quinone)	sp|Q6NQE2|FQRL1_ARATH Probable NAD(P)H dehydrogenase (quinone) FQR1-like 1 OS=Arabidopsis thaliana GN=At4g27270 PE=2 SV=1	tr|V4UM76|V4UM76_9ROSI Uncharacterized protein OS=Citrus clementina GN=CICLE_v10009497mg PE=3 SV=1	gi|567920208|ref|XP_006452110.1| hypothetical protein CICLE_v10009497mg [Citrus clementina]	B9T876_RICCO/4-152 B9T876.1 PF03358.11;FMN_red;	At5g54500 [R] KOG3135 1,4-benzoquinone reductase-like; Trp repressor binding protein-like/protoplast-secreted protein	GO:0003955~NAD(P)H dehydrogenase (quinone) activity;GO:0005886~plasma membrane;GO:0009506~plasmodesma;GO:0010181~FMN binding;GO:0016491~oxidoreductase activity;GO:0045892~negative regulation of transcription, DNA-templated;GO:0050660~flavin adenine dinucleotide binding;GO:0050661~NADP binding;GO:0051287~NAD binding;GO:0055114~oxidation-reduction process;GO:0071365~cellular response to auxin stimu…	EC:1.6.5.2	K03809	ko00130~Ubiquinone and other terpenoid-quinone biosynthesis;
TR21401|c0_g1	-4.2	5e-05	0.000911704	Down	-	-	-	-	-	-	-	-	-	-	-
TR21419|c0_g1	2.1	5e-05	0.000911704	Up	-	-	-	-	-	-	-	-	-	-	-
TR21423|c0_g1	-5.2	5e-05	0.000911704	Down	-	-	-	-	-	-	-	-	-	-	-
TR2143|c0_g2	2.3	5e-05	0.000911704	Up	-	-	-	-	-	-	-	-	-	-	-
TR21505|c0_g1	2.8	5e-05	0.000911704	Up	-	-	-	tr|M1A2C6|M1A2C6_SOLTU Uncharacterized protein OS=Solanum tuberosum GN=PGSC0003DMG400005129 PE=4 SV=1	gi|848899426|ref|XP_012849857.1| PREDICTED: probable receptor-like protein kinase At5g56460, partial [Erythranthe guttatus]	M1A2C6_SOLTU/4-259 M1A2C6.1 PF07714.13;Pkinase_Tyr;	-	GO:0004672~protein kinase activity;GO:0004674~protein serine/threonine kinase activity;GO:0005524~ATP binding;GO:0009966~regulation of signal transduction;	-	-	-
TR21510|c0_g2	-2.7	5e-05	0.000911704	Down	-	-	-	-	-	-	-	-	-	-	-
TR2152|c0_g1	-6.6	5e-05	0.000911704	Down	-	-	-	-	-	-	-	-	-	-	-
TR21668|c0_g1	-6.1	5e-05	0.000911704	Down	-	-	-	-	-	-	-	-	-	-	-
TR21708|c0_g1	3.4	5e-05	0.000911704	Up	-	-	-	-	-	-	-	-	-	-	-
TR21780|c0_g3	-5	5e-05	0.000911704	Down	-	-	-	-	gi|297738847|emb|CBI28092.3| unnamed protein product [Vitis vinifera]	-	-	-	-	-	-
TR21829|c0_g1	4.9	5e-05	0.000911704	Up	-	-	-	-	-	-	-	-	-	-	-
TR21831|c1_g1	-5.3	5e-05	0.000911704	Down	-	-	-	-	-	-	-	-	-	-	-
TR2183|c0_g1	4.2	5e-05	0.000911704	Up	-	-	-	-	-	-	-	-	-	-	-
TR21857|c0_g1	-5.3	5e-05	0.000911704	Down	-	-	-	-	-	-	-	-	-	-	-
TR21857|c0_g2	-4.1	5e-05	0.000911704	Down	-	-	-	-	-	-	-	-	-	-	-
TR21908|c1_g16	-1	5e-05	0.000911704	Down	K07025	putative hydrolase of the HAD superfamily	-	tr|M1CZK4|M1CZK4_SOLTU Uncharacterized protein OS=Solanum tuberosum GN=PGSC0003DMG400030418 PE=4 SV=1	gi|565368295|ref|XP_006350782.1| PREDICTED: uncharacterized protein C24B11.05-like [Solanum tuberosum]	F6GUZ6_VITVI/18-156 F6GUZ6.1 PF13419.2;HAD_2;	At5g59480 [R] KOG3109 Haloacid dehalogenase-like hydrolase	GO:0015824~proline transport;GO:0016787~hydrolase activity;	-	K07025	-
TR21927|c0_g1	3.3	5e-05	0.000911704	Up	ILK	integrin-linked kinase	sp|Q8H569|AKT3_ORYSJ Potassium channel AKT3 OS=Oryza sativa subsp. japonica GN=Os07g0175400 PE=3 SV=1	tr|B9SPY3|B9SPY3_RICCO Serine-threonine protein kinase, putative OS=Ricinus communis GN=RCOM_0466780 PE=4 SV=1	gi|568857249|ref|XP_006482179.1| PREDICTED: probable serine/threonine-protein kinase DDB_G0271682-like [Citrus sinensis]	B9SPY3_RICCO/151-399 B9SPY3.1 PF07714.13;Pkinase_Tyr;	At2g31800 [T] KOG0192 Tyrosine kinase specific for activated (GTP-bound) p21cdc42Hs	GO:0004672~protein kinase activity;GO:0004674~protein serine/threonine kinase activity;GO:0005249~voltage-gated potassium channel activity;GO:0005524~ATP binding;GO:0005887~integral component of plasma membrane;GO:0009966~regulation of signal transduction;GO:0016021~integral component of membrane;GO:0042391~regulation of membrane potential;GO:0071805~potassium ion transmembrane transport;	EC:2.7.11.1	K06272	ko03320~PPAR signaling pathway;ko04510~Focal adhesion;ko05100~Bacterial invasion of epithelial cells;ko05213~Endometrial cancer;
TR21931|c0_g1	-7.7	5e-05	0.000911704	Down	-	-	-	-	-	-	-	-	-	-	-
TR21957|c0_g1	4.8	5e-05	0.000911704	Up	-	-	-	tr|M1CYK7|M1CYK7_SOLTU Uncharacterized protein OS=Solanum tuberosum GN=PGSC0003DMG400030170 PE=4 SV=1	gi|327493153|gb|AEA86283.1| stem-specific protein TSJT1-like protein [Solanum nigrum]	M1CYK7_SOLTU/2-227 M1CYK7.1 PF12481.4;DUF3700;	-	-	-	-	-
TR22104|c0_g3	2.2	5e-05	0.000911704	Up	-	-	-	-	-	-	-	-	-	-	-
TR22158|c0_g2	-5.2	5e-05	0.000911704	Down	-	-	sp|Q6K5P9|GL22_ORYSJ Putative germin-like protein 2-2 OS=Oryza sativa subsp. japonica GN=Os02g0491700 PE=3 SV=1	tr|M5VI14|M5VI14_PRUPE Uncharacterized protein OS=Prunus persica GN=PRUPE_ppa021882mg PE=4 SV=1	gi|645264079|ref|XP_008237525.1| PREDICTED: germin-like protein subfamily 1 member 18 [Prunus mume]	M1BJT3_SOLTU/65-219 M1BJT3.1 PF00190.18;Cupin_1;	At3g05950 [NK] proteins (or domains) not included into any KOG	GO:0005576~extracellular region;GO:0030145~manganese ion binding;GO:0045735~nutrient reservoir activity;GO:0048046~apoplast;	-	-	-
TR22189|c0_g1	-5.2	5e-05	0.000911704	Down	-	-	-	-	-	-	-	-	-	-	-
TR22189|c0_g2	3.2	5e-05	0.000911704	Up	-	-	-	-	-	-	-	-	-	-	-
TR22341|c0_g1	2	5e-05	0.000911704	Up	-	-	-	-	-	-	-	-	-	-	-
TR22344|c1_g1	-4.9	5e-05	0.000911704	Down	RP-S2, MRPS2, rpsB	small subunit ribosomal protein S2	sp|Q0ZJ31|RR2_VITVI 30S ribosomal protein S2, chloroplastic OS=Vitis vinifera GN=rps2 PE=3 SV=1	tr|W1P3W4|W1P3W4_AMBTC Uncharacterized protein OS=Amborella trichopoda GN=AMTR_s00390p00012910 PE=3 SV=1	gi|548842807|gb|ERN02618.1| hypothetical protein AMTR_s00390p00012910 [Amborella trichopoda]	D3WF88_9ROSI/13-228 D3WF88.1 PF00318.16;Ribosomal_S2;	AtCh012 [J] KOG0832 Mitochondrial/chloroplast ribosomal protein S2	GO:0003677~DNA binding;GO:0003735~structural constituent of ribosome;GO:0003899~DNA-directed RNA polymerase activity;GO:0006351~transcription, DNA-templated;GO:0006412~translation;GO:0009507~chloroplast;GO:0009536~plastid;GO:0015078~hydrogen ion transmembrane transporter activity;GO:0015935~small ribosomal subunit;GO:0015986~ATP synthesis coupled proton transport;	-	K02967	ko03010~Ribosome;
TR22374|c0_g1	-5.6	5e-05	0.000911704	Down	-	-	-	tr|M0ZZG2|M0ZZG2_SOLTU Uncharacterized protein OS=Solanum tuberosum GN=PGSC0003DMG400004449 PE=4 SV=1	gi|694422177|ref|XP_009338918.1| PREDICTED: selT-like protein [Pyrus x bretschneideri]	-	At5g58640 [R] KOG3286 Selenoprotein T	GO:0005623~cell;GO:0008430~selenium binding;GO:0045454~cell redox homeostasis;	-	-	-
TR22449|c0_g1	-3.5	5e-05	0.000911704	Down	-	-	-	-	-	-	-	-	-	-	-
TR2247|c0_g1	-6.2	5e-05	0.000911704	Down	-	-	sp|B2LMN7|YCF2_GUIAB Protein Ycf2 OS=Guizotia abyssinica GN=ycf2-A PE=3 SV=1	tr|L7NP31|L7NP31_9ASTR Protein Ycf2 OS=Chrysanthemum indicum GN=ycf2 PE=3 SV=1	gi|183217784|ref|YP_001837404.1| Ycf2 [Guizotia abyssinica]	-	AtCh065 [NK] proteins (or domains) not included into any KOG	GO:0005524~ATP binding;GO:0009570~chloroplast stroma;	-	-	-
TR2247|c0_g2	-5.7	5e-05	0.000911704	Down	-	-	sp|Q09WV7|YCF2_MORIN Protein Ycf2 OS=Morus indica GN=ycf2-A PE=3 SV=1	tr|G0YCW3|G0YCW3_9ROSA Protein Ycf2 OS=Ceanothus prostratus GN=ycf2 PE=3 SV=1	gi|340806792|gb|AEK71440.1| hypothetical chloroplast RF2 [Ceanothus prostratus]	-	AtCh065 [NK] proteins (or domains) not included into any KOG	GO:0005524~ATP binding;GO:0009570~chloroplast stroma;	-	-	-
TR22516|c0_g1	-6.4	5e-05	0.000911704	Down	-	-	-	tr|Q2QR29|Q2QR29_ORYSJ Retrotransposon protein, putative, Ty3-gypsy subclass OS=Oryza sativa subsp. japonica GN=LOC_Os12g29000 PE=4 SV=1	gi|77555398|gb|ABA98194.1| retrotransposon protein, putative, Ty3-gypsy subclass [Oryza sativa Japonica Group]	Q7FAA0_ORYSJ/493-675 Q7FAA0.1 PF00078.23;RVT_1;	At2g06890 [R] KOG0017 FOG: Transposon-encoded proteins with TYA, reverse transcriptase, integrase domains in various combinations	GO:0003676~nucleic acid binding;GO:0008270~zinc ion binding;GO:0015074~DNA integration;	-	-	-
TR22517|c0_g1	-5.3	5e-05	0.000911704	Down	-	-	-	-	-	-	-	-	-	-	-
TR22532|c0_g2	-5.1	5e-05	0.000911704	Down	-	-	-	-	-	-	-	-	-	-	-
TR22552|c1_g1	-4.1	5e-05	0.000911704	Down	-	-	-	-	-	-	-	-	-	-	-
TR22560|c0_g1	-5.6	5e-05	0.000911704	Down	-	-	-	-	-	-	-	-	-	-	-
TR22570|c0_g2	2	5e-05	0.000911704	Up	-	-	-	-	-	-	-	-	-	-	-
TR22608|c1_g2	-1.4	5e-05	0.000911704	Down	-	-	-	-	-	-	-	-	-	-	-
TR22728|c0_g1	1.6	5e-05	0.000911704	Up	-	-	-	-	-	-	-	-	-	-	-
TR22728|c1_g1	2.8	5e-05	0.000911704	Up	-	-	-	-	-	-	-	-	-	-	-
TR22730|c0_g1	-5.9	5e-05	0.000911704	Down	RP-S3Ae, RPS3A	small subunit ribosomal protein S3Ae	sp|A7Q5X9|RS3A2_VITVI 40S ribosomal protein S3a-2 OS=Vitis vinifera GN=GSVIVT00031140001 PE=3 SV=1	tr|A0A068TS68|A0A068TS68_COFCA 40S ribosomal protein S3a OS=Coffea canephora GN=GSCOC_T00026124001 PE=3 SV=1	gi|269969547|sp|A7Q5X9.1|RS3A2_VITVI RecName: Full=40S ribosomal protein S3a-2	B9HK94_POPTR/15-221 B9HK94.2 PF01015.14;Ribosomal_S3Ae;	At3g04840 [J] KOG1628 40S ribosomal protein S3A	GO:0003735~structural constituent of ribosome;GO:0006412~translation;GO:0022627~cytosolic small ribosomal subunit;	-	K02984	ko03010~Ribosome;
TR22730|c0_g3	5.6	5e-05	0.000911704	Up	RP-S3Ae, RPS3A	small subunit ribosomal protein S3Ae	sp|A7Q5X9|RS3A2_VITVI 40S ribosomal protein S3a-2 OS=Vitis vinifera GN=GSVIVT00031140001 PE=3 SV=1	tr|A0A068TS68|A0A068TS68_COFCA 40S ribosomal protein S3a OS=Coffea canephora GN=GSCOC_T00026124001 PE=3 SV=1	gi|269969547|sp|A7Q5X9.1|RS3A2_VITVI RecName: Full=40S ribosomal protein S3a-2	B9HK94_POPTR/15-221 B9HK94.2 PF01015.14;Ribosomal_S3Ae;	At3g04840 [J] KOG1628 40S ribosomal protein S3A	GO:0003735~structural constituent of ribosome;GO:0006412~translation;GO:0022627~cytosolic small ribosomal subunit;	-	K02984	ko03010~Ribosome;
TR22732|c0_g2	2.9	5e-05	0.000911704	Up	-	-	-	-	-	-	-	-	-	-	-
TR22774|c0_g1	3.3	5e-05	0.000911704	Up	-	-	-	-	-	-	-	-	-	-	-
TR22816|c0_g1	-4.2	5e-05	0.000911704	Down	-	-	sp|Q3C1H4|ATPA_NICSY ATP synthase subunit alpha, chloroplastic OS=Nicotiana sylvestris GN=atpA PE=3 SV=1	tr|A0A0D2X772|A0A0D2X772_PETCR ATP synthase subunit alpha, chloroplastic OS=Petroselinum crispum GN=atpA PE=3 SV=1	gi|884997407|ref|YP_009155197.1| ATP synthase CF1 alpha subunit (plastid) [Pastinaca pimpinellifolia]	C5MTJ4_VITVI/377-500 C5MTJ4.1 PF00306.23;ATP-synt_ab_C;	AtCh008 [C] KOG1353 F0F1-type ATP synthase, alpha subunit	GO:0005524~ATP binding;GO:0005886~plasma membrane;GO:0009535~chloroplast thylakoid membrane;GO:0009536~plastid;GO:0015986~ATP synthesis coupled proton transport;GO:0015991~ATP hydrolysis coupled proton transport;GO:0045261~proton-transporting ATP synthase complex, catalytic core F(1);GO:0046933~proton-transporting ATP synthase activity, rotational mechanism;GO:0046961~proton-transporting ATPase a…	-	-	-
TR22820|c0_g1	-2.2	5e-05	0.000911704	Down	-	-	-	-	-	-	-	-	-	-	-
TR22868|c0_g1	-8.2	5e-05	0.000911704	Down	-	-	-	-	-	-	-	-	-	-	-
TR22871|c0_g1	2.5	5e-05	0.000911704	Up	-	-	-	-	-	-	-	-	-	-	-
TR22874|c0_g1	-4.6	5e-05	0.000911704	Down	-	-	-	tr|A8BNG6|A8BNG6_PLAAC NBS-containing resistance-like protein (Fragment) OS=Platanus acerifolia PE=4 SV=1	gi|157283639|gb|ABV30846.1| NBS-containing resistance-like protein [Platanus x acerifolia]	A8BNG9_PLAAC/2-210 A8BNG9.1 PF00931.18;NB-ARC;	-	GO:0007165~signal transduction;GO:0043531~ADP binding;	-	-	-
TR22964|c0_g1	5.9	5e-05	0.000911704	Up	-	-	-	-	-	-	-	-	-	-	-
TR23008|c0_g2	5.3	5e-05	0.000911704	Up	-	-	-	-	-	-	-	-	-	-	-
TR23028|c0_g1	-6.9	5e-05	0.000911704	Down	-	-	-	tr|W9QGZ0|W9QGZ0_9ROSA Zinc finger CCCH domain-containing protein 19 OS=Morus notabilis GN=L484_018540 PE=4 SV=1	gi|703070964|ref|XP_010088913.1| Zinc finger CCCH domain-containing protein 19 [Morus notabilis]	-	-	GO:0003677~DNA binding;GO:0005634~nucleus;GO:0006352~DNA-templated transcription, initiation;GO:0008270~zinc ion binding;GO:0010964~regulation of chromatin silencing by small RNA;GO:0016570~histone modification;GO:0032776~DNA methylation on cytosine;GO:0046872~metal ion binding;	-	-	-
TR23028|c0_g2	-5.3	5e-05	0.000911704	Down	-	-	-	-	-	-	-	-	-	-	-
TR23028|c0_g3	-3.9	5e-05	0.000911704	Down	-	-	-	tr|V4RQH4|V4RQH4_9ROSI Uncharacterized protein (Fragment) OS=Citrus clementina GN=CICLE_v100276732mg PE=4 SV=1	gi|567861628|ref|XP_006423468.1| hypothetical protein CICLE_v100276732mg, partial [Citrus clementina]	-	-	GO:0003677~DNA binding;GO:0005634~nucleus;GO:0006352~DNA-templated transcription, initiation;GO:0016570~histone modification;GO:0046872~metal ion binding;	-	-	-
TR23030|c0_g2	-4.8	5e-05	0.000911704	Down	RP-L18Ae, RPL18A	large subunit ribosomal protein L18Ae	sp|Q9ATF5|RL18A_CASSA 60S ribosomal protein L18a OS=Castanea sativa GN=RPL18A PE=2 SV=1	tr|A0A0D2PYG7|A0A0D2PYG7_GOSRA Uncharacterized protein OS=Gossypium raimondii GN=B456_002G139600 PE=4 SV=1	gi|225463468|ref|XP_002276545.1| PREDICTED: 60S ribosomal protein L18a isoform X2 [Vitis vinifera]	K7L9Z3_SOYBN/6-85 K7L9Z3.1 PF01775.13;Ribosomal_L18ae;	At3g14600 [J] KOG0829 60S ribosomal protein L18A	GO:0003735~structural constituent of ribosome;GO:0005829~cytosol;GO:0005840~ribosome;GO:0006412~translation;GO:0009506~plasmodesma;GO:0016020~membrane;GO:0022625~cytosolic large ribosomal subunit;GO:0022626~cytosolic ribosome;	-	K02882	ko03010~Ribosome;
TR23033|c0_g1	-4.9	5e-05	0.000911704	Down	-	-	-	tr|R4ITT6|R4ITT6_VICFA Uncharacterized protein OS=Vicia faba PE=4 SV=1	gi|442803115|gb|AGC78850.1| hypothetical protein (mitochondrion) [Vicia faba]	-	-	GO:0005739~mitochondrion;	-	-	-
TR23051|c0_g1	-3.8	5e-05	0.000911704	Down	-	-	-	-	-	-	-	-	-	-	-
TR23053|c0_g4	3.6	5e-05	0.000911704	Up	-	-	sp|Q84R21|Y1559_ARATH DUF21 domain-containing protein At1g55930, chloroplastic OS=Arabidopsis thaliana GN=CBSDUFCH2 PE=2 SV=2	tr|V4UNE4|V4UNE4_9ROSI Uncharacterized protein OS=Citrus clementina GN=CICLE_v10007688mg PE=4 SV=1	gi|567921078|ref|XP_006452545.1| hypothetical protein CICLE_v10007688mg [Citrus clementina]	V4UNE4_9ROSI/489-595 V4UNE4.1 PF03471.13;CorC_HlyC;	At1g55930_2 [S] KOG2118 Predicted membrane protein, contains two CBS domains	GO:0006810~transport;GO:0009536~plastid;GO:0009941~chloroplast envelope;GO:0016021~integral component of membrane;GO:0016614~oxidoreductase activity, acting on CH-OH group of donors;GO:0031969~chloroplast membrane;GO:0050660~flavin adenine dinucleotide binding;	-	-	-
TR23116|c1_g1	-3.4	5e-05	0.000911704	Down	-	-	-	-	-	-	-	-	-	-	-
TR23160|c0_g1	0.7	5e-05	0.000911704	Up	-	-	-	-	-	-	-	-	-	-	-
TR23217|c0_g2	-4.1	5e-05	0.000911704	Down	-	-	-	tr|A5AGC9|A5AGC9_VITVI Putative uncharacterized protein OS=Vitis vinifera GN=VITISV_041525 PE=4 SV=1	gi|731389978|ref|XP_010650186.1| PREDICTED: uncharacterized protein LOC104879311 [Vitis vinifera]	R0GG80_9BRAS/502-593 R0GG80.1 PF10551.5;MULE;	At2g07230 [NK] proteins (or domains) not included into any KOG	GO:0003676~nucleic acid binding;GO:0008270~zinc ion binding;	-	-	-
TR2321|c0_g1	2.3	5e-05	0.000911704	Up	-	-	-	-	-	-	-	-	-	-	-
TR23281|c0_g1	-4.2	5e-05	0.000911704	Down	-	-	-	-	-	-	-	-	-	-	-
TR23281|c0_g2	-6	5e-05	0.000911704	Down	-	-	-	-	-	-	-	-	-	-	-
TR23281|c0_g4	-5	5e-05	0.000911704	Down	-	-	-	-	-	-	-	-	-	-	-
TR23281|c0_g6	-4.8	5e-05	0.000911704	Down	-	-	-	-	-	-	-	-	-	-	-
TR23286|c0_g3	-8.2	5e-05	0.000911704	Down	-	-	sp|P82353|NLTP2_PRUAR Non-specific lipid-transfer protein 2 OS=Prunus armeniaca PE=1 SV=1	tr|A0A068U2N8|A0A068U2N8_COFCA Coffea canephora DH200=94 genomic scaffold, scaffold_8 OS=Coffea canephora GN=GSCOC_T00040234001 PE=4 SV=1	gi|661894310|emb|CDP02751.1| unnamed protein product [Coffea canephora]	I1N5L5_SOYBN/10-97 I1N5L5.1 PF14368.2;LTP_2;	-	GO:0006810~transport;GO:0008289~lipid binding;	-	-	-
TR23291|c0_g4	-5.3	5e-05	0.000911704	Down	-	-	-	-	-	-	-	-	-	-	-
TR23298|c0_g1	3.4	5e-05	0.000911704	Up	-	-	sp|Q9SAA4|B3GT1_ARATH Probable beta-1,3-galactosyltransferase 1 OS=Arabidopsis thaliana GN=B3GALT1 PE=2 SV=2	tr|A0A0B0NGE5|A0A0B0NGE5_GOSAR Putative beta-1,3-galactosyltransferase 2-like protein OS=Gossypium arboreum GN=F383_03161 PE=4 SV=1	gi|728831411|gb|KHG10854.1| putative beta-1,3-galactosyltransferase 2 -like protein [Gossypium arboreum]	M4DTJ2_BRARP/135-333 M4DTJ2.1 PF01762.17;Galactosyl_T;	At1g11730 [G] KOG2288 Galactosyltransferases	GO:0000139~Golgi membrane;GO:0005794~Golgi apparatus;GO:0006486~protein glycosylation;GO:0008378~galactosyltransferase activity;GO:0009011~starch synthase activity;GO:0009250~glucan biosynthetic process;GO:0016020~membrane;GO:0016021~integral component of membrane;GO:0048531~beta-1,3-galactosyltransferase activity;GO:2001070~starch binding;	-	-	-
TR23323|c0_g2	-2.3	5e-05	0.000911704	Down	-	-	-	-	-	-	-	-	-	-	-
TR23328|c0_g1	-6.5	5e-05	0.000911704	Down	-	-	-	tr|A0A059AQI2|A0A059AQI2_EUCGR Uncharacterized protein OS=Eucalyptus grandis GN=EUGRSUZ_I01857 PE=4 SV=1	gi|629089850|gb|KCW56103.1| hypothetical protein EUGRSUZ_I01857 [Eucalyptus grandis]	-	-	-	-	-	-
TR23331|c1_g2	-1.6	5e-05	0.000911704	Down	-	-	-	-	-	-	-	-	-	-	-
TR23394|c0_g1	3	5e-05	0.000911704	Up	-	-	-	-	-	-	-	-	-	-	-
TR23435|c1_g1	2.8	5e-05	0.000911704	Up	-	-	-	-	-	-	-	-	-	-	-
TR23443|c0_g1	1.9	5e-05	0.000911704	Up	-	-	sp|P08770|TRA1_MAIZE Putative AC transposase OS=Zea mays PE=2 SV=2	tr|W9QU01|W9QU01_9ROSA Putative AC transposase OS=Morus notabilis GN=L484_008010 PE=4 SV=1	gi|703074214|ref|XP_010089760.1| Putative AC transposase [Morus notabilis]	W9QU01_9ROSA/178-261 W9QU01.1 PF05699.10;Dimer_Tnp_hAT;	-	GO:0003676~nucleic acid binding;GO:0003677~DNA binding;GO:0006310~DNA recombination;GO:0032196~transposition;	-	-	-
TR23447|c0_g1	3.6	5e-05	0.000911704	Up	-	-	-	-	-	-	-	-	-	-	-
TR23516|c0_g1	-4.9	5e-05	0.000911704	Down	-	-	-	-	-	-	-	-	-	-	-
TR23549|c0_g1	-9.3	5e-05	0.000911704	Down	-	-	-	tr|Q153Y6|Q153Y6_CYNCS Polyprotein (Fragment) OS=Cynara cardunculus var. scolymus PE=4 SV=1	gi|108863065|gb|ABG22120.1| polyprotein [Cynara cardunculus var. scolymus]	-	At1g36035 [R] KOG0017 FOG: Transposon-encoded proteins with TYA, reverse transcriptase, integrase domains in various combinations	GO:0003676~nucleic acid binding;GO:0008270~zinc ion binding;GO:0015074~DNA integration;	-	-	-
TR23549|c0_g2	-5.4	5e-05	0.000911704	Down	-	-	-	tr|Q153Y6|Q153Y6_CYNCS Polyprotein (Fragment) OS=Cynara cardunculus var. scolymus PE=4 SV=1	gi|108863065|gb|ABG22120.1| polyprotein [Cynara cardunculus var. scolymus]	-	At1g36035 [R] KOG0017 FOG: Transposon-encoded proteins with TYA, reverse transcriptase, integrase domains in various combinations	GO:0003676~nucleic acid binding;GO:0008270~zinc ion binding;GO:0015074~DNA integration;	-	-	-
TR23549|c0_g3	-3.7	5e-05	0.000911704	Down	-	-	-	tr|Q153Y6|Q153Y6_CYNCS Polyprotein (Fragment) OS=Cynara cardunculus var. scolymus PE=4 SV=1	gi|108863065|gb|ABG22120.1| polyprotein [Cynara cardunculus var. scolymus]	-	At1g36035 [R] KOG0017 FOG: Transposon-encoded proteins with TYA, reverse transcriptase, integrase domains in various combinations	GO:0003676~nucleic acid binding;GO:0008270~zinc ion binding;GO:0015074~DNA integration;	-	-	-
TR23581|c0_g2	-6.1	5e-05	0.000911704	Down	-	-	-	-	-	-	-	-	-	-	-
TR23581|c0_g3	-5.9	5e-05	0.000911704	Down	-	-	-	-	-	-	-	-	-	-	-
TR23581|c0_g5	-7.8	5e-05	0.000911704	Down	-	-	-	-	-	-	-	-	-	-	-
TR23680|c0_g1	-2.9	5e-05	0.000911704	Down	SLC25A23S	solute carrier family 25 (mitochondrial phosphate transporter), member 23/24/25/41	sp|O04619|ADNT1_ARATH Mitochondrial adenine nucleotide transporter ADNT1 OS=Arabidopsis thaliana GN=ADNT1 PE=2 SV=1	tr|A0A068UJV2|A0A068UJV2_COFCA Coffea canephora DH200=94 genomic scaffold, scaffold_35 OS=Coffea canephora GN=GSCOC_T00027775001 PE=3 SV=1	gi|848887159|ref|XP_012843819.1| PREDICTED: mitochondrial adenine nucleotide transporter ADNT1-like [Erythranthe guttatus]	A0A022QX83_MIMGU/242-349 A0A022QX83.1 PF00153.23;Mito_carr;	At4g01100 [C] KOG0752 Mitochondrial solute carrier protein	GO:0005743~mitochondrial inner membrane;GO:0016021~integral component of membrane;GO:0055085~transmembrane transport;	-	K14684	-
TR23718|c0_g1	1.5	5e-05	0.000911704	Up	CML	calcium-binding protein CML	sp|P25070|CML24_ARATH Calcium-binding protein CML24 OS=Arabidopsis thaliana GN=CML24 PE=2 SV=2	tr|W9S192|W9S192_9ROSA Putative calcium-binding protein CML23 OS=Morus notabilis GN=L484_027232 PE=4 SV=1	gi|697149201|ref|XP_009628802.1| PREDICTED: probable calcium-binding protein CML18 [Nicotiana tomentosiformis]	W9S192_9ROSA/87-147 W9S192.1 PF13499.2;EF-hand_7;	At5g37770 [T] KOG0027 Calmodulin and related proteins (EF-Hand superfamily)	GO:0005509~calcium ion binding;GO:0005737~cytoplasm;GO:0005773~vacuole;GO:0005886~plasma membrane;GO:0009408~response to heat;GO:0009409~response to cold;GO:0009612~response to mechanical stimulus;GO:0009646~response to absence of light;GO:0009733~response to auxin;GO:0009737~response to abscisic acid;GO:0009909~regulation of flower development;GO:0010038~response to metal ion;GO:0042542~response…	-	K13448	ko04626~Plant-pathogen interaction;
TR23821|c0_g1	3.3	5e-05	0.000911704	Up	-	-	-	-	-	-	-	-	-	-	-
TR2384|c0_g2	-4.2	5e-05	0.000911704	Down	DNAJA2	DnaJ homolog subfamily A member 2	sp|P42824|DNJH2_ALLPO DnaJ protein homolog 2 OS=Allium porrum GN=LDJ2 PE=2 SV=1	tr|M5WI90|M5WI90_PRUPE Uncharacterized protein OS=Prunus persica GN=PRUPE_ppa006330mg PE=3 SV=1	gi|595864522|ref|XP_007211787.1| hypothetical protein PRUPE_ppa006330mg [Prunus persica]	-	-	GO:0005524~ATP binding;GO:0006457~protein folding;GO:0009408~response to heat;GO:0016020~membrane;GO:0046872~metal ion binding;	-	K09503	ko04141~Protein processing in endoplasmic reticulum;
TR23875|c0_g2	-6	5e-05	0.000911704	Down	-	-	-	-	-	-	-	-	-	-	-
TR23908|c0_g1	-4.2	5e-05	0.000911704	Down	-	-	-	-	-	-	-	-	-	-	-
TR23908|c0_g3	-4.1	5e-05	0.000911704	Down	-	-	-	-	-	-	-	-	-	-	-
TR2390|c0_g1	-4.8	5e-05	0.000911704	Down	-	-	-	-	-	-	-	-	-	-	-
TR2391|c0_g4	-3.5	5e-05	0.000911704	Down	-	-	-	-	-	-	-	-	-	-	-
TR2391|c0_g6	-4.2	5e-05	0.000911704	Down	-	-	-	-	-	-	-	-	-	-	-
TR23928|c0_g2	-5.2	5e-05	0.000911704	Down	-	-	-	tr|V7ANA2|V7ANA2_PHAVU Uncharacterized protein OS=Phaseolus vulgaris GN=PHAVU_011G198400g PE=4 SV=1	gi|593262966|ref|XP_007133662.1| hypothetical protein PHAVU_011G198400g [Phaseolus vulgaris]	V7ANA2_PHAVU/170-455 V7ANA2.1 PF00931.18;NB-ARC;	-	GO:0043531~ADP binding;	-	-	-
TR23942|c0_g1	-1.4	5e-05	0.000911704	Down	-	-	-	-	-	-	-	-	-	-	-
TR23942|c1_g1	3	5e-05	0.000911704	Up	-	-	-	-	-	-	-	-	-	-	-
TR23962|c0_g1	3.4	5e-05	0.000911704	Up	-	-	-	-	-	-	-	-	-	-	-
TR23990|c0_g2	2.4	5e-05	0.000911704	Up	-	-	-	-	-	-	-	-	-	-	-
TR24029|c0_g1	-4.3	5e-05	0.000911704	Down	-	-	-	-	-	-	-	-	-	-	-
TR24054|c0_g1	5.7	5e-05	0.000911704	Up	-	-	-	-	-	-	-	-	-	-	-
TR24054|c0_g3	-3.5	5e-05	0.000911704	Down	-	-	-	-	-	-	-	-	-	-	-
TR24086|c0_g1	2.5	5e-05	0.000911704	Up	-	-	-	-	-	-	-	-	-	-	-
TR24112|c0_g1	-5.8	5e-05	0.000911704	Down	-	-	-	-	-	-	-	-	-	-	-
TR24112|c0_g2	-6	5e-05	0.000911704	Down	-	-	-	-	-	-	-	-	-	-	-
TR24165|c0_g3	-2.7	5e-05	0.000911704	Down	-	-	-	-	-	-	-	-	-	-	-
TR24203|c0_g1	-6.1	5e-05	0.000911704	Down	-	-	-	-	-	-	-	-	-	-	-
TR24203|c0_g2	-6.5	5e-05	0.000911704	Down	-	-	-	-	-	-	-	-	-	-	-
TR24203|c0_g3	-8.2	5e-05	0.000911704	Down	-	-	-	-	-	-	-	-	-	-	-
TR24265|c0_g2	-8.5	5e-05	0.000911704	Down	-	-	sp|Q3BAI2|YCX91_PHAAO Uncharacterized protein ORF91 OS=Phalaenopsis aphrodite subsp. formosana PE=4 SV=1	tr|G8A317|G8A317_MEDTR Cell wall-associated hydrolase OS=Medicago truncatula GN=MTR_141s0022 PE=4 SV=1	gi|78103322|ref|YP_358636.1| hypothetical protein PhapfoPp090 [Phalaenopsis aphrodite subsp. formosana]	-	-	GO:0009507~chloroplast;GO:0016787~hydrolase activity;	-	-	-
TR24265|c0_g3	-5.4	5e-05	0.000911704	Down	-	-	sp|Q3BAI2|YCX91_PHAAO Uncharacterized protein ORF91 OS=Phalaenopsis aphrodite subsp. formosana PE=4 SV=1	tr|G8A317|G8A317_MEDTR Cell wall-associated hydrolase OS=Medicago truncatula GN=MTR_141s0022 PE=4 SV=1	gi|78103322|ref|YP_358636.1| hypothetical protein PhapfoPp090 [Phalaenopsis aphrodite subsp. formosana]	-	-	GO:0009507~chloroplast;GO:0016787~hydrolase activity;	-	-	-
TR24265|c0_g4	-5.4	5e-05	0.000911704	Down	-	-	-	tr|A0A075VX86|A0A075VX86_CAPAN Uncharacterized protein OS=Capsicum annuum GN=orf132a PE=4 SV=1	gi|675895250|ref|YP_009049724.1| hypothetical protein (mitochondrion) [Capsicum annuum]	-	-	GO:0005739~mitochondrion;	-	-	-
TR24265|c0_g5	-6.4	5e-05	0.000911704	Down	-	-	-	tr|A0A075VX86|A0A075VX86_CAPAN Uncharacterized protein OS=Capsicum annuum GN=orf132a PE=4 SV=1	gi|675895250|ref|YP_009049724.1| hypothetical protein (mitochondrion) [Capsicum annuum]	-	-	GO:0005739~mitochondrion;	-	-	-
TR24265|c0_g7	-4.6	5e-05	0.000911704	Down	-	-	sp|Q3BAI2|YCX91_PHAAO Uncharacterized protein ORF91 OS=Phalaenopsis aphrodite subsp. formosana PE=4 SV=1	tr|U5U8B3|U5U8B3_9CHLO Uncharacterized protein OS=Chlorella sp. ArM0029B GN=orf114 PE=4 SV=1	gi|555946148|gb|AGZ19352.1| hypothetical protein CH29B_p069 (chloroplast) (chloroplast) [Chlorella sp. ArM0029B]	-	-	GO:0009507~chloroplast;GO:0016787~hydrolase activity;	-	-	-
TR24320|c0_g11	-2.3	5e-05	0.000911704	Down	-	-	-	tr|A5ADA3|A5ADA3_VITVI Putative uncharacterized protein OS=Vitis vinifera GN=VITISV_023977 PE=4 SV=1	gi|147786981|emb|CAN77815.1| hypothetical protein VITISV_023977 [Vitis vinifera]	Q9LH44_ARATH/867-1112 Q9LH44.1 PF07727.10;RVT_2;	At3g29775 [R] KOG0017 FOG: Transposon-encoded proteins with TYA, reverse transcriptase, integrase domains in various combinations	GO:0003676~nucleic acid binding;GO:0003964~RNA-directed DNA polymerase activity;GO:0005524~ATP binding;GO:0008270~zinc ion binding;GO:0015074~DNA integration;GO:0016021~integral component of membrane;GO:0042626~ATPase activity, coupled to transmembrane movement of substances;	-	-	-
TR24320|c0_g2	-3.2	5e-05	0.000911704	Down	-	-	-	tr|A5ADA3|A5ADA3_VITVI Putative uncharacterized protein OS=Vitis vinifera GN=VITISV_023977 PE=4 SV=1	gi|147786981|emb|CAN77815.1| hypothetical protein VITISV_023977 [Vitis vinifera]	Q9LH44_ARATH/867-1112 Q9LH44.1 PF07727.10;RVT_2;	At3g29775 [R] KOG0017 FOG: Transposon-encoded proteins with TYA, reverse transcriptase, integrase domains in various combinations	GO:0003676~nucleic acid binding;GO:0003964~RNA-directed DNA polymerase activity;GO:0005524~ATP binding;GO:0008270~zinc ion binding;GO:0015074~DNA integration;GO:0016021~integral component of membrane;GO:0042626~ATPase activity, coupled to transmembrane movement of substances;	-	-	-
TR24320|c0_g3	-3	5e-05	0.000911704	Down	-	-	-	tr|A5ADA3|A5ADA3_VITVI Putative uncharacterized protein OS=Vitis vinifera GN=VITISV_023977 PE=4 SV=1	gi|147786981|emb|CAN77815.1| hypothetical protein VITISV_023977 [Vitis vinifera]	Q9LH44_ARATH/867-1112 Q9LH44.1 PF07727.10;RVT_2;	At3g29775 [R] KOG0017 FOG: Transposon-encoded proteins with TYA, reverse transcriptase, integrase domains in various combinations	GO:0003676~nucleic acid binding;GO:0003964~RNA-directed DNA polymerase activity;GO:0005524~ATP binding;GO:0008270~zinc ion binding;GO:0015074~DNA integration;GO:0016021~integral component of membrane;GO:0042626~ATPase activity, coupled to transmembrane movement of substances;	-	-	-
TR24320|c0_g5	-2.1	5e-05	0.000911704	Down	-	-	-	tr|A5ADA3|A5ADA3_VITVI Putative uncharacterized protein OS=Vitis vinifera GN=VITISV_023977 PE=4 SV=1	gi|147786981|emb|CAN77815.1| hypothetical protein VITISV_023977 [Vitis vinifera]	Q9LH44_ARATH/867-1112 Q9LH44.1 PF07727.10;RVT_2;	At3g29775 [R] KOG0017 FOG: Transposon-encoded proteins with TYA, reverse transcriptase, integrase domains in various combinations	GO:0003676~nucleic acid binding;GO:0003964~RNA-directed DNA polymerase activity;GO:0005524~ATP binding;GO:0008270~zinc ion binding;GO:0015074~DNA integration;GO:0016021~integral component of membrane;GO:0042626~ATPase activity, coupled to transmembrane movement of substances;	-	-	-
TR24327|c0_g5	-4.3	5e-05	0.000911704	Down	-	-	-	tr|I7K8L3|I7K8L3_9ROSA T4.15 protein OS=Malus x robusta GN=T4.15 PE=4 SV=1	gi|400131576|emb|CCH50976.1| T4.15 [Malus x robusta]	M7ZEB5_TRIUA/319-516 M7ZEB5.1 PF00581.16;Rhodanese;	-	GO:0003677~DNA binding;	-	-	-
TR24392|c0_g1	-6	5e-05	0.000911704	Down	-	-	sp|P04323|POL3_DROME Retrovirus-related Pol polyprotein from transposon 17.6 OS=Drosophila melanogaster GN=pol PE=3 SV=1	tr|A5AZ16|A5AZ16_VITVI Putative uncharacterized protein OS=Vitis vinifera GN=VITISV_016761 PE=4 SV=1	gi|659114583|ref|XP_008457127.1| PREDICTED: LOW QUALITY PROTEIN: uncharacterized protein LOC103496873 [Cucumis melo]	-	At2g14650 [R] KOG0017 FOG: Transposon-encoded proteins with TYA, reverse transcriptase, integrase domains in various combinations	GO:0003676~nucleic acid binding;GO:0003964~RNA-directed DNA polymerase activity;GO:0004190~aspartic-type endopeptidase activity;GO:0004519~endonuclease activity;GO:0005634~nucleus;GO:0008270~zinc ion binding;GO:0015074~DNA integration;	-	-	-
TR24570|c0_g1	-4	5e-05	0.000911704	Down	-	-	-	tr|M5VUA9|M5VUA9_PRUPE Uncharacterized protein OS=Prunus persica GN=PRUPE_ppa022873mg PE=4 SV=1	gi|685323672|ref|XP_009151506.1| PREDICTED: serine/threonine-protein kinase TIO-like, partial [Brassica rapa]	-	-	GO:0003676~nucleic acid binding;GO:0008270~zinc ion binding;GO:0015074~DNA integration;	-	-	-
TR24570|c0_g2	-3.1	5e-05	0.000911704	Down	-	-	-	tr|M5VUA9|M5VUA9_PRUPE Uncharacterized protein OS=Prunus persica GN=PRUPE_ppa022873mg PE=4 SV=1	gi|685323672|ref|XP_009151506.1| PREDICTED: serine/threonine-protein kinase TIO-like, partial [Brassica rapa]	-	-	GO:0003676~nucleic acid binding;GO:0008270~zinc ion binding;GO:0015074~DNA integration;	-	-	-
TR24580|c0_g2	-3.7	5e-05	0.000911704	Down	-	-	-	-	-	-	-	-	-	-	-
TR24581|c0_g1	-5.7	5e-05	0.000911704	Down	-	-	-	tr|F6HQV9|F6HQV9_VITVI Putative uncharacterized protein OS=Vitis vinifera GN=VIT_08s0040g03030 PE=4 SV=1	gi|147852962|emb|CAN79076.1| hypothetical protein VITISV_007708 [Vitis vinifera]	-	-	GO:0003676~nucleic acid binding;GO:0008270~zinc ion binding;GO:0015074~DNA integration;	-	-	-
TR24589|c0_g1	-4.4	5e-05	0.000911704	Down	-	-	-	-	-	-	-	-	-	-	-
TR245|c0_g1	-5.1	5e-05	0.000911704	Down	-	-	-	tr|A0A072TEJ9|A0A072TEJ9_MEDTR Transposable element protein, putative OS=Medicago truncatula GN=MTR_1058s0010 PE=4 SV=1	gi|645223543|ref|XP_008218681.1| PREDICTED: uncharacterized protein LOC103318979 [Prunus mume]	-	-	GO:0003676~nucleic acid binding;GO:0008270~zinc ion binding;	-	-	-
TR24689|c0_g1	-7.1	5e-05	0.000911704	Down	-	-	-	-	-	-	-	-	-	-	-
TR24689|c0_g2	-4.7	5e-05	0.000911704	Down	-	-	-	-	-	-	-	-	-	-	-
TR24689|c0_g3	-5.3	5e-05	0.000911704	Down	-	-	-	-	-	-	-	-	-	-	-
TR24754|c0_g2	2.6	5e-05	0.000911704	Up	-	-	-	-	-	-	-	-	-	-	-
TR24852|c0_g1	-1.6	5e-05	0.000911704	Down	-	-	-	-	-	-	-	-	-	-	-
TR2486|c0_g1	-6.2	5e-05	0.000911704	Down	-	-	-	-	-	-	-	-	-	-	-
TR24999|c0_g3	0.9	5e-05	0.000911704	Up	-	-	-	tr|A0A059AG73|A0A059AG73_EUCGR Uncharacterized protein OS=Eucalyptus grandis GN=EUGRSUZ_J01788 PE=4 SV=1	gi|702479787|ref|XP_010032880.1| PREDICTED: uncharacterized protein LOC104422297 [Eucalyptus grandis]	-	-	GO:0006979~response to oxidative stress;	-	-	-
TR25006|c0_g1	-6.8	5e-05	0.000911704	Down	-	-	-	tr|M5VK25|M5VK25_PRUPE Uncharacterized protein OS=Prunus persica GN=PRUPE_ppa015000mg PE=4 SV=1	gi|595793033|ref|XP_007200265.1| hypothetical protein PRUPE_ppa015000mg [Prunus persica]	-	At4g16910 [R] KOG0017 FOG: Transposon-encoded proteins with TYA, reverse transcriptase, integrase domains in various combinations	GO:0003676~nucleic acid binding;GO:0004190~aspartic-type endopeptidase activity;GO:0005634~nucleus;GO:0008270~zinc ion binding;GO:0015074~DNA integration;	-	-	-
TR25020|c0_g1	-2.9	5e-05	0.000911704	Down	-	-	sp|Q9LNC4|GTE4_ARATH Transcription factor GTE4 OS=Arabidopsis thaliana GN=GTE4 PE=2 SV=1	tr|A0A072VB50|A0A072VB50_MEDTR Transcription factor GTE4-like protein OS=Medicago truncatula GN=MTR_2g091135 PE=4 SV=1	gi|657399865|gb|KEH39252.1| transcription factor GTE4-like protein [Medicago truncatula]	M1AVJ4_SOLTU/91-269 M1AVJ4.1 PF11833.4;DUF3353;	At1g06230 [K] KOG1474 Transcription initiation factor TFIID, subunit BDF1 and related bromodomain proteins	GO:0005634~nucleus;GO:0006351~transcription, DNA-templated;GO:0006355~regulation of transcription, DNA-templated;GO:0009294~DNA mediated transformation;GO:0045931~positive regulation of mitotic cell cycle;GO:0048364~root development;	-	-	-
TR25038|c0_g2	4.1	5e-05	0.000911704	Up	-	-	-	-	-	-	-	-	-	-	-
TR25060|c1_g1	-5.7	5e-05	0.000911704	Down	-	-	-	-	-	-	-	-	-	-	-
TR2507|c0_g1	-4.6	5e-05	0.000911704	Down	-	-	-	-	-	-	-	-	-	-	-
TR25147|c0_g3	-2.9	5e-05	0.000911704	Down	-	-	-	-	-	-	-	-	-	-	-
TR25166|c0_g2	-4.3	5e-05	0.000911704	Down	psbZ	photosystem II PsbZ protein	sp|Q4VZN6|PSBZ_CUCSA Photosystem II reaction center protein Z OS=Cucumis sativus GN=psbZ PE=3 SV=1	tr|A4GYQ6|A4GYQ6_POPTR Putative uncharacterized protein OS=Populus trichocarpa GN=Poptr_cp018 PE=4 SV=1	gi|134093195|ref|YP_001109497.1| hypothetical protein Poptr_cp018 [Populus trichocarpa]	B0FAS6_9FABA/4-61 B0FAS6.1 PF01737.13;Ycf9;	AtCh020 [NK] proteins (or domains) not included into any KOG	GO:0009507~chloroplast;GO:0009535~chloroplast thylakoid membrane;GO:0009539~photosystem II reaction center;GO:0015979~photosynthesis;GO:0016021~integral component of membrane;GO:0042549~photosystem II stabilization;	-	K02724	ko00195~Photosynthesis;
TR25167|c0_g1	-4.2	5e-05	0.000911704	Down	-	-	sp|Q09X13|NDHK_MORIN NAD(P)H-quinone oxidoreductase subunit K, chloroplastic OS=Morus indica GN=ndhK PE=3 SV=2	tr|L0E7F3|L0E7F3_CAMSI NAD(P)H-quinone oxidoreductase subunit K, chloroplastic OS=Camellia sinensis GN=ndhK PE=3 SV=1	gi|435856377|ref|YP_007317252.1| NADH dehydrogenase subunit K (chloroplast) [Camellia sinensis]	E2J455_9MONI/66-177 E2J455.1 PF01058.18;Oxidored_q6;	AtCh027 [C] KOG1687 NADH-ubiquinone oxidoreductase, NUFS7/PSST/20 kDa subunit	GO:0005506~iron ion binding;GO:0006810~transport;GO:0008137~NADH dehydrogenase (ubiquinone) activity;GO:0009535~chloroplast thylakoid membrane;GO:0019684~photosynthesis, light reaction;GO:0048038~quinone binding;GO:0051539~4 iron, 4 sulfur cluster binding;	-	-	-
TR25170|c0_g2	-7.2	5e-05	0.000911704	Down	-	-	-	-	-	-	-	-	-	-	-
TR25184|c0_g4	1.3	5e-05	0.000911704	Up	-	-	-	-	-	-	-	-	-	-	-
TR25240|c0_g5	-3.9	5e-05	0.000911704	Down	-	-	sp|Q9SUI0|RC24_ARATH UPF0057 membrane protein At4g30660 OS=Arabidopsis thaliana GN=At4g30660 PE=2 SV=1	tr|C6SZC4|C6SZC4_SOYBN Uncharacterized protein OS=Glycine max PE=2 SV=1	gi|356500671|ref|XP_003519155.1| PREDICTED: UPF0057 membrane protein At4g30660 [Glycine max]	M1ARY6_SOLTU/7-56 M1ARY6.1 PF01679.13;Pmp3;	At4g30660 [R] KOG1773 Stress responsive protein	GO:0016021~integral component of membrane;GO:0050832~defense response to fungus;	-	-	-
TR25278|c0_g3	-4.5	5e-05	0.000911704	Down	-	-	-	tr|A0A061FEL8|A0A061FEL8_THECC Salt tolerance zinc finger, putative OS=Theobroma cacao GN=TCM_034720 PE=4 SV=1	gi|590597129|ref|XP_007018525.1| Salt tolerance zinc finger, putative [Theobroma cacao]	-	-	GO:0046872~metal ion binding;	-	-	-
TR25299|c0_g1	4.2	5e-05	0.000911704	Up	GOT1	aspartate aminotransferase, cytoplasmic	sp|P46644|AAT3_ARATH Aspartate aminotransferase 3, chloroplastic OS=Arabidopsis thaliana GN=ASP3 PE=1 SV=1	tr|W9S171|W9S171_9ROSA Aspartate aminotransferase OS=Morus notabilis GN=L484_007268 PE=3 SV=1	gi|703112980|ref|XP_010100270.1| Aspartate aminotransferase [Morus notabilis]	-	At5g11520 [E] KOG1411 Aspartate aminotransferase/Glutamic oxaloacetic transaminase AAT1/GOT2	GO:0004069~L-aspartate:2-oxoglutarate aminotransferase activity;GO:0005507~copper ion binding;GO:0005618~cell wall;GO:0005737~cytoplasm;GO:0005774~vacuolar membrane;GO:0005777~peroxisome;GO:0005829~cytosol;GO:0005886~plasma membrane;GO:0006099~tricarboxylic acid cycle;GO:0006103~2-oxoglutarate metabolic process;GO:0006520~cellular amino acid metabolic process;GO:0006522~alanine metabolic process;…	EC:2.6.1.1	K14454	ko00220~Arginine biosynthesis;ko00250~Alanine, aspartate and glutamate metabolism;ko00270~Cysteine and methionine metabolism;ko00330~Arginine and proline metabolism;ko00350~Tyrosine metabolism;ko00360~Phenylalanine metabolism;ko00400~Phenylalanine, tyrosine and tryptophan biosynthesis;ko00710~Carbon fixation in photosynthetic organisms;ko00950~Isoquinoline alkaloid biosynthesis;ko00960~Tropane, p…
TR25299|c0_g3	2.1	5e-05	0.000911704	Up	GOT1	aspartate aminotransferase, cytoplasmic	sp|P46644|AAT3_ARATH Aspartate aminotransferase 3, chloroplastic OS=Arabidopsis thaliana GN=ASP3 PE=1 SV=1	tr|W9S171|W9S171_9ROSA Aspartate aminotransferase OS=Morus notabilis GN=L484_007268 PE=3 SV=1	gi|703112980|ref|XP_010100270.1| Aspartate aminotransferase [Morus notabilis]	V4WD80_9ROSI/31-399 V4WD80.1 PF00155.17;Aminotran_1_2;	At5g11520 [E] KOG1411 Aspartate aminotransferase/Glutamic oxaloacetic transaminase AAT1/GOT2	GO:0004069~L-aspartate:2-oxoglutarate aminotransferase activity;GO:0005507~copper ion binding;GO:0005618~cell wall;GO:0005737~cytoplasm;GO:0005774~vacuolar membrane;GO:0005777~peroxisome;GO:0005829~cytosol;GO:0005886~plasma membrane;GO:0006099~tricarboxylic acid cycle;GO:0006103~2-oxoglutarate metabolic process;GO:0006520~cellular amino acid metabolic process;GO:0006522~alanine metabolic process;…	EC:2.6.1.1	K14454	ko00220~Arginine biosynthesis;ko00250~Alanine, aspartate and glutamate metabolism;ko00270~Cysteine and methionine metabolism;ko00330~Arginine and proline metabolism;ko00350~Tyrosine metabolism;ko00360~Phenylalanine metabolism;ko00400~Phenylalanine, tyrosine and tryptophan biosynthesis;ko00710~Carbon fixation in photosynthetic organisms;ko00950~Isoquinoline alkaloid biosynthesis;ko00960~Tropane, p…
TR25359|c0_g2	-2.8	5e-05	0.000911704	Down	-	-	-	-	gi|568833602|ref|XP_006470974.1| PREDICTED: uncharacterized protein LOC102620129 [Citrus sinensis]	-	-	-	-	-	-
TR25379|c0_g2	-2.5	5e-05	0.000911704	Down	-	-	sp|Q41188|CSP2_ARATH Cold shock protein 2 OS=Arabidopsis thaliana GN=CSP2 PE=1 SV=1	tr|I1LPN7|I1LPN7_SOYBN Uncharacterized protein OS=Glycine max PE=4 SV=1	gi|15234010|ref|NP_195580.1| glycine rich protein 2 [Arabidopsis thaliana]	D2K2U1_TOBAC/1-134 D2K2U1.1 PF07172.7;GRP;	At4g38680 [J] KOG3070 Predicted RNA-binding protein containing PIN domain and invovled in translation or RNA processing	GO:0000166~nucleotide binding;GO:0003676~nucleic acid binding;GO:0003677~DNA binding;GO:0003690~double-stranded DNA binding;GO:0003697~single-stranded DNA binding;GO:0003723~RNA binding;GO:0003729~mRNA binding;GO:0005634~nucleus;GO:0005730~nucleolus;GO:0005737~cytoplasm;GO:0005829~cytosol;GO:0005886~plasma membrane;GO:0006355~regulation of transcription, DNA-templated;GO:0008270~zinc ion binding;…	-	-	-
TR25426|c0_g1	-4.2	5e-05	0.000911704	Down	-	-	-	-	-	-	-	-	-	-	-
TR25426|c0_g2	-3.6	5e-05	0.000911704	Down	-	-	-	-	-	-	-	-	-	-	-
TR25469|c0_g3	-3.9	5e-05	0.000911704	Down	-	-	-	tr|W9QMZ8|W9QMZ8_9ROSA ABC transporter C family member 9 OS=Morus notabilis GN=L484_002911 PE=4 SV=1	gi|703079918|ref|XP_010091283.1| ABC transporter C family member 9 [Morus notabilis]	W9QMZ8_9ROSA/953-1198 W9QMZ8.1 PF07727.10;RVT_2;	At3g29775 [R] KOG0017 FOG: Transposon-encoded proteins with TYA, reverse transcriptase, integrase domains in various combinations	GO:0003676~nucleic acid binding;GO:0005524~ATP binding;GO:0008270~zinc ion binding;GO:0015074~DNA integration;GO:0016021~integral component of membrane;GO:0042626~ATPase activity, coupled to transmembrane movement of substances;	-	-	-
TR25485|c0_g1	-3.4	5e-05	0.000911704	Down	-	-	-	tr|Q6L3Y5|Q6L3Y5_SOLDE Gag-pol polyprotein, putative OS=Solanum demissum GN=SDM1_46t00012 PE=4 SV=2	gi|113205349|gb|AAT38786.2| Gag-pol polyprotein, putative [Solanum demissum]	Q6L3Y5_SOLDE/89-207 Q6L3Y5.2 PF14223.2;UBN2;	-	GO:0003676~nucleic acid binding;GO:0008270~zinc ion binding;GO:0015074~DNA integration;GO:0016301~kinase activity;	-	-	-
TR25488|c0_g1	-3.3	5e-05	0.000911704	Down	-	-	-	-	-	-	-	-	-	-	-
TR25502|c0_g10	3.2	5e-05	0.000911704	Up	RP-L39e, RPL39	large subunit ribosomal protein L39e	sp|P51424|RL391_ARATH 60S ribosomal protein L39-1 OS=Arabidopsis thaliana GN=RPL39A PE=3 SV=2	tr|V4UH72|V4UH72_9ROSI Uncharacterized protein OS=Citrus clementina GN=CICLE_v10010138mg PE=4 SV=1	gi|567916648|ref|XP_006450330.1| hypothetical protein CICLE_v10010138mg [Citrus clementina]	S8E016_9LAMI/9-50 S8E016.1 PF00832.16;Ribosomal_L39;	At2g25210 [J] KOG0002 60s ribosomal protein L39	GO:0003735~structural constituent of ribosome;GO:0005840~ribosome;GO:0006412~translation;GO:0022625~cytosolic large ribosomal subunit;	-	K02924	ko03010~Ribosome;
TR25502|c0_g9	-3.3	5e-05	0.000911704	Down	RP-L39e, RPL39	large subunit ribosomal protein L39e	sp|P51424|RL391_ARATH 60S ribosomal protein L39-1 OS=Arabidopsis thaliana GN=RPL39A PE=3 SV=2	tr|A9PC42|A9PC42_POPTR 60S ribosomal protein L39 OS=Populus trichocarpa GN=POPTR_0006s27670g PE=2 SV=1	gi|224091665|ref|XP_002309322.1| hypothetical protein POPTR_0006s27670g [Populus trichocarpa]	M0S089_MUSAM/1-34 M0S089.1 PF00832.16;Ribosomal_L39;	At2g25210 [J] KOG0002 60s ribosomal protein L39	GO:0003735~structural constituent of ribosome;GO:0005840~ribosome;GO:0006412~translation;GO:0022625~cytosolic large ribosomal subunit;	-	K02924	ko03010~Ribosome;
TR25519|c0_g1	2.6	5e-05	0.000911704	Up	-	-	sp|Q9LZC5|GDL73_ARATH GDSL esterase/lipase At5g03820 OS=Arabidopsis thaliana GN=At5g03820 PE=3 SV=1	tr|A0A0A0KNH3|A0A0A0KNH3_CUCSA Uncharacterized protein OS=Cucumis sativus GN=Csa_6G518310 PE=4 SV=1	gi|700194072|gb|KGN49276.1| hypothetical protein Csa_6G518310 [Cucumis sativus]	A9NLX0_PICSI/39-350 A9NLX0.1 PF00657.18;Lipase_GDSL;	At5g03820 [NK] proteins (or domains) not included into any KOG	GO:0005576~extracellular region;GO:0016042~lipid catabolic process;GO:0016298~lipase activity;GO:0016788~hydrolase activity, acting on ester bonds;	-	-	-
TR25522|c0_g1	-7.4	5e-05	0.000911704	Down	-	-	sp|P10978|POLX_TOBAC Retrovirus-related Pol polyprotein from transposon TNT 1-94 OS=Nicotiana tabacum PE=2 SV=1	tr|Q6L3Y5|Q6L3Y5_SOLDE Gag-pol polyprotein, putative OS=Solanum demissum GN=SDM1_46t00012 PE=4 SV=2	gi|823138225|ref|XP_012468970.1| PREDICTED: uncharacterized protein LOC105787068 [Gossypium raimondii]	Q9LH44_ARATH/512-631 Q9LH44.1 PF00665.22;rve;	At2g17490 [R] KOG0017 FOG: Transposon-encoded proteins with TYA, reverse transcriptase, integrase domains in various combinations	GO:0003676~nucleic acid binding;GO:0003964~RNA-directed DNA polymerase activity;GO:0004190~aspartic-type endopeptidase activity;GO:0004519~endonuclease activity;GO:0008270~zinc ion binding;GO:0015074~DNA integration;	-	-	-
TR25560|c0_g10	-3	5e-05	0.000911704	Down	BET1	blocked early in transport 1	sp|Q9M2J9|BET11_ARATH Bet1-like SNARE 1-1 OS=Arabidopsis thaliana GN=BET11 PE=1 SV=1	tr|D7U2W9|D7U2W9_VITVI Putative uncharacterized protein OS=Vitis vinifera GN=VIT_07s0005g02990 PE=4 SV=1	gi|225437830|ref|XP_002262985.1| PREDICTED: bet1-like SNARE 1-1 [Vitis vinifera]	-	At3g58170 [U] KOG3385 V-SNARE	GO:0000139~Golgi membrane;GO:0005484~SNAP receptor activity;GO:0005634~nucleus;GO:0005789~endoplasmic reticulum membrane;GO:0005886~plasma membrane;GO:0006888~ER to Golgi vesicle-mediated transport;GO:0015031~protein transport;GO:0016021~integral component of membrane;GO:0016192~vesicle-mediated transport;GO:0061025~membrane fusion;	-	K08504	ko04130~SNARE interactions in vesicular transport;
TR25615|c0_g2	2.4	5e-05	0.000911704	Up	-	-	-	tr|D7SVF0|D7SVF0_VITVI Putative uncharacterized protein OS=Vitis vinifera GN=VIT_14s0068g00820 PE=4 SV=1	gi|731418372|ref|XP_010660649.1| PREDICTED: lipid transfer-like protein VAS [Vitis vinifera]	D7SVF0_VITVI/9-104 D7SVF0.1 PF14368.2;LTP_2;	-	GO:0006869~lipid transport;GO:0008289~lipid binding;GO:0031225~anchored component of membrane;	-	-	-
TR25616|c0_g1	-5.3	5e-05	0.000911704	Down	rpoC	DNA-directed RNA polymerase subunit beta'	sp|B1A926|RPOC1_CARPA DNA-directed RNA polymerase subunit beta' OS=Carica papaya GN=rpoC1 PE=3 SV=1	tr|G2I8Y4|G2I8Y4_PYRPY DNA-directed RNA polymerase OS=Pyrus pyrifolia GN=rpoC1 PE=3 SV=1	gi|346683285|ref|YP_004842230.1| RNA polymerase beta' subunit [Pyrus pyrifolia]	R9R567_CATRO/6-375 R9R567.1 PF04997.8;RNA_pol_Rpb1_1;	AtCh014 [NK] proteins (or domains) not included into any KOG	GO:0003677~DNA binding;GO:0003899~DNA-directed RNA polymerase activity;GO:0006351~transcription, DNA-templated;GO:0009507~chloroplast;GO:0009536~plastid;	EC:2.7.7.6	K03046	ko00230~Purine metabolism;ko00240~Pyrimidine metabolism;ko03020~RNA polymerase;
TR25649|c0_g1	-7.5	5e-05	0.000911704	Down	-	-	-	-	-	-	-	-	-	-	-
TR25649|c0_g2	-5.7	5e-05	0.000911704	Down	-	-	-	-	-	-	-	-	-	-	-
TR25649|c0_g3	-6.3	5e-05	0.000911704	Down	-	-	-	-	-	-	-	-	-	-	-
TR25649|c0_g4	-5.6	5e-05	0.000911704	Down	-	-	-	-	-	-	-	-	-	-	-
TR25699|c1_g2	-3.7	5e-05	0.000911704	Down	-	-	-	-	-	-	-	-	-	-	-
TR25707|c1_g1	-5.5	5e-05	0.000911704	Down	-	-	-	tr|I1TIH5|I1TIH5_DAUCA Orf60 OS=Daucus carota subsp. sativus GN=orf60 PE=4 SV=1	gi|386799310|ref|YP_006291837.1| orf60 gene product (mitochondrion) [Daucus carota subsp. sativus]	-	-	GO:0005739~mitochondrion;	-	-	-
TR25707|c1_g2	-5.3	5e-05	0.000911704	Down	-	-	-	tr|I1TIH5|I1TIH5_DAUCA Orf60 OS=Daucus carota subsp. sativus GN=orf60 PE=4 SV=1	gi|386799310|ref|YP_006291837.1| orf60 gene product (mitochondrion) [Daucus carota subsp. sativus]	-	-	GO:0005739~mitochondrion;	-	-	-
TR25788|c0_g3	-2.6	5e-05	0.000911704	Down	RP-S29e, RPS29	small subunit ribosomal protein S29e	sp|Q680P8|RS29_ARATH 40S ribosomal protein S29 OS=Arabidopsis thaliana GN=RPS29A PE=3 SV=2	tr|K7LLG8|K7LLG8_SOYBN Uncharacterized protein OS=Glycine max PE=3 SV=1	gi|147797339|emb|CAN69353.1| hypothetical protein VITISV_014038 [Vitis vinifera]	A5ASP6_VITVI/34-75 A5ASP6.1 PF00253.17;Ribosomal_S14;	At3g43980 [J] KOG3506 40S ribosomal protein S29	GO:0003723~RNA binding;GO:0003735~structural constituent of ribosome;GO:0005840~ribosome;GO:0006412~translation;GO:0015935~small ribosomal subunit;GO:0022627~cytosolic small ribosomal subunit;GO:0046872~metal ion binding;	-	K02980	ko03010~Ribosome;
TR25837|c0_g1	2.7	5e-05	0.000911704	Up	-	-	-	-	-	-	-	-	-	-	-
TR25854|c0_g10	-4.7	5e-05	0.000911704	Down	-	-	-	-	-	-	-	-	-	-	-
TR25854|c0_g11	-4.3	5e-05	0.000911704	Down	-	-	-	-	-	-	-	-	-	-	-
TR25854|c0_g12	-4.2	5e-05	0.000911704	Down	-	-	-	-	-	-	-	-	-	-	-
TR25854|c0_g2	-4	5e-05	0.000911704	Down	-	-	-	-	-	-	-	-	-	-	-
TR25854|c0_g4	-5.3	5e-05	0.000911704	Down	-	-	-	-	-	-	-	-	-	-	-
TR25854|c0_g5	-5.6	5e-05	0.000911704	Down	-	-	-	-	-	-	-	-	-	-	-
TR25854|c0_g6	-4.8	5e-05	0.000911704	Down	-	-	-	-	-	-	-	-	-	-	-
TR25854|c0_g9	-4.2	5e-05	0.000911704	Down	-	-	-	-	-	-	-	-	-	-	-
TR25891|c1_g2	-2.4	5e-05	0.000911704	Down	-	-	-	-	-	-	-	-	-	-	-
TR25897|c0_g3	-3.6	5e-05	0.000911704	Down	-	-	sp|Q49KZ7|YCF3_EUCGG Photosystem I assembly protein Ycf3 OS=Eucalyptus globulus subsp. globulus GN=ycf3 PE=3 SV=1	tr|W1P7C5|W1P7C5_AMBTC Uncharacterized protein OS=Amborella trichopoda GN=AMTR_s00334p00015220 PE=4 SV=1	gi|548843107|gb|ERN02875.1| hypothetical protein AMTR_s00334p00015220 [Amborella trichopoda]	D3WD46_XIMAM/113-153 D3WD46.1 PF07719.13;TPR_2;	AtCh024 [R] KOG1124 FOG: TPR repeat	GO:0003735~structural constituent of ribosome;GO:0006412~translation;GO:0009535~chloroplast thylakoid membrane;GO:0015935~small ribosomal subunit;GO:0015979~photosynthesis;GO:0019843~rRNA binding;	-	-	-
TR25906|c2_g1	-3.3	5e-05	0.000911704	Down	-	-	-	-	-	-	-	-	-	-	-
TR25964|c0_g2	-5.4	5e-05	0.000911704	Down	-	-	-	-	-	-	-	-	-	-	-
TR2601|c0_g2	-4.8	5e-05	0.000911704	Down	-	-	-	-	-	-	-	-	-	-	-
TR26053|c0_g3	-2.9	5e-05	0.000911704	Down	AMPD	AMP deaminase	sp|Q84NP7|AMPD_ORYSJ Probable AMP deaminase OS=Oryza sativa subsp. japonica GN=AMPD PE=2 SV=1	tr|A0A0D2S5G1|A0A0D2S5G1_GOSRA Uncharacterized protein OS=Gossypium raimondii GN=B456_006G183500 PE=4 SV=1	gi|763769721|gb|KJB36936.1| hypothetical protein B456_006G183500 [Gossypium raimondii]	B9HCY3_POPTR/394-827 B9HCY3.1 PF00962.18;A_deaminase;	-	GO:0003876~AMP deaminase activity;GO:0005634~nucleus;GO:0005829~cytosol;GO:0007062~sister chromatid cohesion;GO:0009640~photomorphogenesis;GO:0009737~response to abscisic acid;GO:0009845~seed germination;GO:0009880~embryonic pattern specification;GO:0009909~regulation of flower development;GO:0010072~primary shoot apical meristem specification;GO:0010162~seed dormancy process;GO:0010182~sugar med…	EC:3.5.4.6	K01490	ko00230~Purine metabolism;
TR26083|c0_g1	2.4	5e-05	0.000911704	Up	-	-	-	-	-	-	-	-	-	-	-
TR26118|c0_g4	2.1	5e-05	0.000911704	Up	-	-	sp|Q00451|PRF1_SOLLC 36.4 kDa proline-rich protein OS=Solanum lycopersicum GN=TPRP-F1 PE=2 SV=1	tr|F6HHB3|F6HHB3_VITVI Putative uncharacterized protein OS=Vitis vinifera GN=VIT_11s0016g05840 PE=4 SV=1	gi|731407382|ref|XP_010656474.1| PREDICTED: 36.4 kDa proline-rich protein [Vitis vinifera]	Q06763_SOYBN/60-149 Q06763.1 PF00234.18;Tryp_alpha_amyl;	At2g10940 [NK] proteins (or domains) not included into any KOG	GO:0009506~plasmodesma;GO:0009535~chloroplast thylakoid membrane;GO:0048046~apoplast;	-	-	-
TR26164|c0_g1	2.8	5e-05	0.000911704	Up	-	-	-	-	-	-	-	-	-	-	-
TR2616|c0_g1	3.5	5e-05	0.000911704	Up	-	-	-	-	-	-	-	-	-	-	-
TR26243|c0_g3	6.5	5e-05	0.000911704	Up	GAPDH, gapA	glyceraldehyde 3-phosphate dehydrogenase	sp|P04796|G3PC_SINAL Glyceraldehyde-3-phosphate dehydrogenase, cytosolic OS=Sinapis alba GN=GAPC PE=2 SV=2	tr|M5XQ59|M5XQ59_PRUPE Glyceraldehyde-3-phosphate dehydrogenase OS=Prunus persica GN=PRUPE_ppa008227mg PE=3 SV=1	gi|596141595|ref|XP_007222473.1| hypothetical protein PRUPE_ppa008227mg [Prunus persica]	I3S9T1_LOTJA/7-157 I3S9T1.1 PF00044.20;Gp_dh_N;	At1g13440 [G] KOG0657 Glyceraldehyde 3-phosphate dehydrogenase	GO:0003677~DNA binding;GO:0004365~glyceraldehyde-3-phosphate dehydrogenase (NAD+) (phosphorylating) activity;GO:0005507~copper ion binding;GO:0005618~cell wall;GO:0005634~nucleus;GO:0005730~nucleolus;GO:0005737~cytoplasm;GO:0005739~mitochondrion;GO:0005740~mitochondrial envelope;GO:0005774~vacuolar membrane;GO:0005777~peroxisome;GO:0005829~cytosol;GO:0005886~plasma membrane;GO:0006006~glucose met…	EC:1.2.1.12	K00134	ko00010~Glycolysis / Gluconeogenesis;ko00710~Carbon fixation in photosynthetic organisms;ko01200~Carbon metabolism;ko01230~Biosynthesis of amino acids;ko04066~HIF-1 signaling pathway;ko05010~Alzheimer's disease;
TR26243|c0_g7	-6.1	5e-05	0.000911704	Down	GAPDH, gapA	glyceraldehyde 3-phosphate dehydrogenase	sp|P04796|G3PC_SINAL Glyceraldehyde-3-phosphate dehydrogenase, cytosolic OS=Sinapis alba GN=GAPC PE=2 SV=2	tr|M5XQ59|M5XQ59_PRUPE Glyceraldehyde-3-phosphate dehydrogenase OS=Prunus persica GN=PRUPE_ppa008227mg PE=3 SV=1	gi|596141595|ref|XP_007222473.1| hypothetical protein PRUPE_ppa008227mg [Prunus persica]	I3S9T1_LOTJA/7-157 I3S9T1.1 PF00044.20;Gp_dh_N;	At1g13440 [G] KOG0657 Glyceraldehyde 3-phosphate dehydrogenase	GO:0003677~DNA binding;GO:0004365~glyceraldehyde-3-phosphate dehydrogenase (NAD+) (phosphorylating) activity;GO:0005507~copper ion binding;GO:0005618~cell wall;GO:0005634~nucleus;GO:0005730~nucleolus;GO:0005737~cytoplasm;GO:0005739~mitochondrion;GO:0005740~mitochondrial envelope;GO:0005774~vacuolar membrane;GO:0005777~peroxisome;GO:0005829~cytosol;GO:0005886~plasma membrane;GO:0006006~glucose met…	EC:1.2.1.12	K00134	ko00010~Glycolysis / Gluconeogenesis;ko00710~Carbon fixation in photosynthetic organisms;ko01200~Carbon metabolism;ko01230~Biosynthesis of amino acids;ko04066~HIF-1 signaling pathway;ko05010~Alzheimer's disease;
TR26349|c0_g19	5.4	5e-05	0.000911704	Up	TIP	aquaporin TIP	sp|O82598|TIP13_ARATH Aquaporin TIP1-3 OS=Arabidopsis thaliana GN=TIP1-3 PE=1 SV=1	tr|Q9LKL9|Q9LKL9_9ROSI Putative aquaporin TIP3 OS=Vitis cinerea var. helleri x Vitis rupestris GN=TIP3 PE=2 SV=1	gi|8699604|gb|AAF78757.1|AF271660_1 putative aquaporin TIP3 [Vitis cinerea var. helleri x Vitis rupestris]	Q9LKL9_9ROSI/13-234 Q9LKL9.1 PF00230.16;MIP;	At4g01470 [G] KOG0223 Aquaporin (major intrinsic protein family)	GO:0000326~protein storage vacuole;GO:0005215~transporter activity;GO:0005773~vacuole;GO:0005774~vacuolar membrane;GO:0005887~integral component of plasma membrane;GO:0006833~water transport;GO:0009705~plant-type vacuole membrane;GO:0009941~chloroplast envelope;GO:0009992~cellular water homeostasis;GO:0015204~urea transmembrane transporter activity;GO:0015250~water channel activity;GO:0015254~gly…	-	K09873	-
TR26391|c1_g2	2.5	5e-05	0.000911704	Up	CSRP	cysteine and glycine-rich protein	sp|O80839|PLI2A_ARATH LIM domain-containing protein PLIM2a OS=Arabidopsis thaliana GN=PLIM2A PE=1 SV=1	tr|K4AZH3|K4AZH3_SOLLC PLIM2a OS=Solanum lycopersicum GN=Solyc01g094320.2 PE=2 SV=1	gi|675269456|ref|NP_001288583.1| LIM domain-containing protein PLIM2a [Solanum lycopersicum]	M1BYF1_SOLTU/10-66 M1BYF1.1 PF00412.18;LIM;	At1g01780 [TZ] KOG1700 Regulatory protein MLP and related LIM proteins	GO:0005737~cytoplasm;GO:0005856~cytoskeleton;GO:0008270~zinc ion binding;GO:0051015~actin filament binding;GO:0051017~actin filament bundle assembly;	-	K09377	-
TR26391|c2_g1	4.2	5e-05	0.000911704	Up	CSRP	cysteine and glycine-rich protein	sp|Q500W4|PLI2C_ARATH LIM domain-containing protein PLIM2c OS=Arabidopsis thaliana GN=PLIM2C PE=1 SV=1	tr|B1PVT0|B1PVT0_TOBAC LIM domain protein 2b OS=Nicotiana tabacum PE=2 SV=1	gi|697150881|ref|XP_009629648.1| PREDICTED: pollen-specific protein SF3-like isoform X2 [Nicotiana tomentosiformis]	B9RDN9_RICCO/106-162 B9RDN9.1 PF00412.18;LIM;	At1g01780 [TZ] KOG1700 Regulatory protein MLP and related LIM proteins	GO:0005737~cytoplasm;GO:0005856~cytoskeleton;GO:0008270~zinc ion binding;GO:0051015~actin filament binding;GO:0051017~actin filament bundle assembly;	-	K09377	-
TR26421|c2_g2	-2.4	5e-05	0.000911704	Down	-	-	-	-	-	-	-	-	-	-	-
TR26431|c0_g1	-4.1	5e-05	0.000911704	Down	-	-	-	-	-	-	-	-	-	-	-
TR2644|c1_g1	3	5e-05	0.000911704	Up	-	-	-	-	-	-	-	-	-	-	-
TR26604|c0_g4	-4.3	5e-05	0.000911704	Down	-	-	-	-	-	-	-	-	-	-	-
TR26660|c0_g1	-1.9	5e-05	0.000911704	Down	-	-	-	-	-	-	-	-	-	-	-
TR26689|c1_g1	4.4	5e-05	0.000911704	Up	-	-	-	-	-	-	-	-	-	-	-
TR26811|c0_g2	-4.7	5e-05	0.000911704	Down	metK	S-adenosylmethionine synthetase	sp|A9PHC5|METK4_POPTR S-adenosylmethionine synthase 4 OS=Populus trichocarpa GN=METK4 PE=2 SV=1	tr|B9S0G1|B9S0G1_RICCO S-adenosylmethionine synthase OS=Ricinus communis GN=RCOM_1354270 PE=3 SV=1	gi|255556894|ref|XP_002519480.1| s-adenosylmethionine synthetase, putative [Ricinus communis]	Q2YHN7_PLAMJ/63-205 Q2YHN7.1 PF02773.12;S-AdoMet_synt_C;	At2g36880 [H] KOG1506 S-adenosylmethionine synthetase	GO:0004478~methionine adenosyltransferase activity;GO:0005507~copper ion binding;GO:0005524~ATP binding;GO:0005737~cytoplasm;GO:0005829~cytosol;GO:0005886~plasma membrane;GO:0006556~S-adenosylmethionine biosynthetic process;GO:0006598~polyamine catabolic process;GO:0006730~one-carbon metabolic process;GO:0006816~calcium ion transport;GO:0007030~Golgi organization;GO:0009506~plasmodesma;GO:0009651…	EC:2.5.1.6	K00789	ko00270~Cysteine and methionine metabolism;ko01230~Biosynthesis of amino acids;
TR26916|c0_g2	-2.2	5e-05	0.000911704	Down	-	-	-	-	-	-	-	-	-	-	-
TR26938|c0_g1	-8.5	5e-05	0.000911704	Down	-	-	-	-	-	-	-	-	-	-	-
TR26955|c0_g3	3	5e-05	0.000911704	Up	-	-	sp|O81767|PP348_ARATH Pentatricopeptide repeat-containing protein At4g33990 OS=Arabidopsis thaliana GN=EMB2758 PE=3 SV=2	tr|A0A0B0PY19|A0A0B0PY19_GOSAR Pentatricopeptide repeat-containing-like protein OS=Gossypium arboreum GN=F383_11455 PE=4 SV=1	gi|728849926|gb|KHG29369.1| Pentatricopeptide repeat-containing -like protein [Gossypium arboreum]	F6HBK0_VITVI/515-564 F6HBK0.1 PF13041.2;PPR_2;	At4g33990 [R] KOG4197 FOG: PPR repeat	GO:0000166~nucleotide binding;GO:0003723~RNA binding;GO:0005739~mitochondrion;GO:0006397~mRNA processing;GO:0009507~chloroplast;GO:0016125~sterol metabolic process;GO:0019287~isopentenyl diphosphate biosynthetic process, mevalonate pathway;GO:0019288~isopentenyl diphosphate biosynthetic process, methylerythritol 4-phosphate pathway;GO:0034046~poly(G) binding;GO:0048364~root development;GO:0050790…	-	-	-
TR27072|c0_g2	-4.3	5e-05	0.000911704	Down	-	-	-	-	-	-	-	-	-	-	-
TR27086|c0_g1	1.4	5e-05	0.000911704	Up	-	-	-	-	-	-	-	-	-	-	-
TR27119|c0_g3	-4.1	5e-05	0.000911704	Down	-	-	-	-	-	-	-	-	-	-	-
TR27247|c0_g1	-5.3	5e-05	0.000911704	Down	-	-	-	-	-	-	-	-	-	-	-
TR27247|c0_g3	-4.8	5e-05	0.000911704	Down	-	-	-	-	-	-	-	-	-	-	-
TR27327|c0_g15	6	5e-05	0.000911704	Up	-	-	-	tr|A0A072TZA1|A0A072TZA1_MEDTR Late embryogenesis abundant protein OS=Medicago truncatula GN=MTR_7g034335 PE=4 SV=1	gi|828338010|ref|XP_012567450.1| PREDICTED: uncharacterized protein LOC105851289 [Cicer arietinum]	B9IB39_POPTR/1-66 B9IB39.1 PF03760.11;LEA_1;	-	GO:0009790~embryo development;	-	-	-
TR27327|c0_g17	4.2	5e-05	0.000911704	Up	-	-	-	tr|A0A072TZA1|A0A072TZA1_MEDTR Late embryogenesis abundant protein OS=Medicago truncatula GN=MTR_7g034335 PE=4 SV=1	gi|828338010|ref|XP_012567450.1| PREDICTED: uncharacterized protein LOC105851289 [Cicer arietinum]	B9IB39_POPTR/1-66 B9IB39.1 PF03760.11;LEA_1;	-	GO:0009790~embryo development;	-	-	-
TR2733|c0_g2	-1.4	5e-05	0.000911704	Down	-	-	-	-	-	-	-	-	-	-	-
TR27405|c0_g3	-4.3	5e-05	0.000911704	Down	-	-	-	-	-	-	-	-	-	-	-
TR27443|c0_g1	3.1	5e-05	0.000911704	Up	RP-L21e, RPL21	large subunit ribosomal protein L21e	sp|Q9FDZ9|RL212_ARATH 60S ribosomal protein L21-2 OS=Arabidopsis thaliana GN=RPL21E PE=2 SV=1	tr|A0A061EXP3|A0A061EXP3_THECC 60S ribosomal protein L21 isoform 1 OS=Theobroma cacao GN=TCM_024987 PE=4 SV=1	gi|672144976|ref|XP_008796392.1| PREDICTED: 60S ribosomal protein L21-1 [Phoenix dactylifera]	A0A059DIW8_EUCGR/3-99 A0A059DIW8.1 PF01157.14;Ribosomal_L21e;	At1g57660 [J] KOG1732 60S ribosomal protein L21	GO:0002181~cytoplasmic translation;GO:0003735~structural constituent of ribosome;GO:0005730~nucleolus;GO:0005829~cytosol;GO:0005840~ribosome;GO:0006412~translation;GO:0009507~chloroplast;GO:0022625~cytosolic large ribosomal subunit;GO:0022626~cytosolic ribosome;	-	K02889	ko03010~Ribosome;
TR27470|c0_g3	-5.5	5e-05	0.000911704	Down	VTA1, LIP5	vacuolar protein sorting-associated protein VTA1	sp|Q9SZ15|LIP5_ARATH Protein HOMOLOG OF MAMMALIAN LYST-INTERACTING PROTEIN 5 OS=Arabidopsis thaliana GN=LIP5 PE=1 SV=1	tr|V7B947|V7B947_PHAVU Uncharacterized protein OS=Phaseolus vulgaris GN=PHAVU_008G272700g PE=4 SV=1	gi|593543093|ref|XP_007142345.1| hypothetical protein PHAVU_008G272700g [Phaseolus vulgaris]	-	At4g26750 [S] KOG0917 Uncharacterized conserved protein	GO:0005634~nucleus;GO:0005737~cytoplasm;GO:0005771~multivesicular body;GO:0009814~defense response, incompatible interaction;GO:0010008~endosome membrane;GO:0015031~protein transport;GO:0016192~vesicle-mediated transport;GO:0042803~protein homodimerization activity;GO:1900426~positive regulation of defense response to bacterium;	-	K12199	ko04144~Endocytosis;
TR27511|c0_g1	3.5	5e-05	0.000911704	Up	-	-	-	tr|A0A059C0Q3|A0A059C0Q3_EUCGR Uncharacterized protein OS=Eucalyptus grandis GN=EUGRSUZ_E00290 PE=4 SV=1	gi|470128650|ref|XP_004300249.1| PREDICTED: uncharacterized protein LOC101311674 [Fragaria vesca subsp. vesca]	A0A059C0Q3_EUCGR/1-71 A0A059C0Q3.1 PF03760.11;LEA_1;	-	GO:0009790~embryo development;	-	-	-
TR27565|c0_g2	-6.8	5e-05	0.000911704	Down	K07497	putative transposase	sp|Q99315|YG31B_YEAST Transposon Ty3-G Gag-Pol polyprotein OS=Saccharomyces cerevisiae (strain ATCC 204508 / S288c) GN=TY3B-G PE=1 SV=3	tr|A0A061DNT9|A0A061DNT9_THECC Gag protease polyprotein OS=Theobroma cacao GN=TCM_003220 PE=4 SV=1	gi|590714517|ref|XP_007049935.1| Gag protease polyprotein [Theobroma cacao]	H1ACC3_9GENT/788-902 H1ACC3.1 PF00665.22;rve;	At2g10780 [R] KOG0017 FOG: Transposon-encoded proteins with TYA, reverse transcriptase, integrase domains in various combinations	GO:0000943~retrotransposon nucleocapsid;GO:0003676~nucleic acid binding;GO:0003677~DNA binding;GO:0003723~RNA binding;GO:0003887~DNA-directed DNA polymerase activity;GO:0003964~RNA-directed DNA polymerase activity;GO:0004190~aspartic-type endopeptidase activity;GO:0004523~RNA-DNA hybrid ribonuclease activity;GO:0004540~ribonuclease activity;GO:0005524~ATP binding;GO:0005634~nucleus;GO:0005737~cyt…	-	K07497	-
TR27565|c0_g5	-5.3	5e-05	0.000911704	Down	K07497	putative transposase	sp|Q99315|YG31B_YEAST Transposon Ty3-G Gag-Pol polyprotein OS=Saccharomyces cerevisiae (strain ATCC 204508 / S288c) GN=TY3B-G PE=1 SV=3	tr|A0A061DNT9|A0A061DNT9_THECC Gag protease polyprotein OS=Theobroma cacao GN=TCM_003220 PE=4 SV=1	gi|590714517|ref|XP_007049935.1| Gag protease polyprotein [Theobroma cacao]	H1ACC3_9GENT/788-902 H1ACC3.1 PF00665.22;rve;	At2g10780 [R] KOG0017 FOG: Transposon-encoded proteins with TYA, reverse transcriptase, integrase domains in various combinations	GO:0000943~retrotransposon nucleocapsid;GO:0003676~nucleic acid binding;GO:0003677~DNA binding;GO:0003723~RNA binding;GO:0003887~DNA-directed DNA polymerase activity;GO:0003964~RNA-directed DNA polymerase activity;GO:0004190~aspartic-type endopeptidase activity;GO:0004523~RNA-DNA hybrid ribonuclease activity;GO:0004540~ribonuclease activity;GO:0005524~ATP binding;GO:0005634~nucleus;GO:0005737~cyt…	-	K07497	-
TR27580|c0_g1	-5.1	5e-05	0.000911704	Down	-	-	-	-	-	-	-	-	-	-	-
TR27592|c0_g1	-3.5	5e-05	0.000911704	Down	-	-	-	tr|A5AZG1|A5AZG1_VITVI Putative uncharacterized protein OS=Vitis vinifera GN=VITISV_020379 PE=4 SV=1	gi|823155389|ref|XP_012477602.1| PREDICTED: uncharacterized protein LOC105793223 [Gossypium raimondii]	A5AMK2_VITVI/232-331 A5AMK2.1 PF03732.13;Retrotrans_gag;	At2g06890 [R] KOG0017 FOG: Transposon-encoded proteins with TYA, reverse transcriptase, integrase domains in various combinations	GO:0003676~nucleic acid binding;GO:0008270~zinc ion binding;GO:0015074~DNA integration;	-	-	-
TR27592|c0_g2	-3.7	5e-05	0.000911704	Down	-	-	-	tr|A5AMK2|A5AMK2_VITVI Putative uncharacterized protein OS=Vitis vinifera GN=VITISV_016481 PE=4 SV=1	gi|568833665|ref|XP_006470999.1| PREDICTED: uncharacterized protein LOC102628703, partial [Citrus sinensis]	A5AMK2_VITVI/232-331 A5AMK2.1 PF03732.13;Retrotrans_gag;	At1g35647 [R] KOG0017 FOG: Transposon-encoded proteins with TYA, reverse transcriptase, integrase domains in various combinations	GO:0003676~nucleic acid binding;GO:0008270~zinc ion binding;GO:0015074~DNA integration;	-	-	-
TR27633|c0_g1	3	5e-05	0.000911704	Up	-	-	-	-	-	-	-	-	-	-	-
TR27696|c0_g1	-3.9	5e-05	0.000911704	Down	ATPF1E, atpC	F-type H+-transporting ATPase subunit epsilon	sp|A0ZZ41|ATPE_GOSBA ATP synthase epsilon chain, chloroplastic OS=Gossypium barbadense GN=atpE PE=3 SV=1	tr|Q8M938|Q8M938_9ASTE ATP synthase epsilon chain, chloroplastic (Fragment) OS=Phyllonoma ruscifolia GN=atpE PE=3 SV=1	gi|22797549|emb|CAD23987.1| ATP synthase epsilon subunit [Phyllonoma ruscifolia]	A4QJT9_OLIPU/85-130 A4QJT9.1 PF00401.16;ATP-synt_DE;	AtCh029 [C] KOG1758 Mitochondrial F1F0-ATP synthase, subunit delta/ATP16	GO:0005524~ATP binding;GO:0009507~chloroplast;GO:0009535~chloroplast thylakoid membrane;GO:0009579~thylakoid;GO:0015986~ATP synthesis coupled proton transport;GO:0045261~proton-transporting ATP synthase complex, catalytic core F(1);GO:0046933~proton-transporting ATP synthase activity, rotational mechanism;GO:0046961~proton-transporting ATPase activity, rotational mechanism;	-	K02114	ko00190~Oxidative phosphorylation;ko00195~Photosynthesis;
TR27711|c0_g1	-7.3	5e-05	0.000911704	Down	-	-	-	-	-	-	-	-	-	-	-
TR27711|c0_g2	-6.8	5e-05	0.000911704	Down	-	-	-	-	-	-	-	-	-	-	-
TR27716|c0_g3	2.5	5e-05	0.000911704	Up	-	-	sp|Q9SUK9|P2C55_ARATH Probable protein phosphatase 2C 55 OS=Arabidopsis thaliana GN=At4g16580 PE=2 SV=2	tr|A0A067KQR2|A0A067KQR2_JATCU Uncharacterized protein OS=Jatropha curcas GN=JCGZ_04402 PE=4 SV=1	gi|643731139|gb|KDP38477.1| hypothetical protein JCGZ_04402 [Jatropha curcas]	U5FU90_POPTR/289-505 U5FU90.1 PF07228.8;SpoIIE;	At4g16580 [T] KOG1379 Serine/threonine protein phosphatase	GO:0003824~catalytic activity;GO:0004721~phosphoprotein phosphatase activity;GO:0009507~chloroplast;GO:0009570~chloroplast stroma;GO:0046872~metal ion binding;	-	-	-
TR27722|c0_g1	-7.1	5e-05	0.000911704	Down	-	-	-	-	-	-	-	-	-	-	-
TR27722|c0_g2	-6.1	5e-05	0.000911704	Down	-	-	-	-	-	-	-	-	-	-	-
TR27722|c0_g3	-8	5e-05	0.000911704	Down	-	-	-	-	-	-	-	-	-	-	-
TR27723|c0_g1	2.7	5e-05	0.000911704	Up	-	-	-	-	-	-	-	-	-	-	-
TR27724|c0_g3	3.8	5e-05	0.000911704	Up	-	-	-	-	-	-	-	-	-	-	-
TR27739|c7_g2	1.7	5e-05	0.000911704	Up	-	-	-	-	-	-	-	-	-	-	-
TR27883|c0_g1	-2.1	5e-05	0.000911704	Down	-	-	-	-	-	-	-	-	-	-	-
TR27883|c0_g2	-2.4	5e-05	0.000911704	Down	-	-	-	-	-	-	-	-	-	-	-
TR27883|c0_g3	-2.6	5e-05	0.000911704	Down	-	-	-	-	-	-	-	-	-	-	-
TR27899|c1_g12	2.4	5e-05	0.000911704	Up	-	-	-	tr|A0A059A9L2|A0A059A9L2_EUCGR Uncharacterized protein OS=Eucalyptus grandis GN=EUGRSUZ_J00241 PE=4 SV=1	gi|720002289|ref|XP_010256631.1| PREDICTED: leucine-rich repeat extensin-like protein 1 [Nelumbo nucifera]	-	-	-	-	-	-
TR27899|c1_g8	1.7	5e-05	0.000911704	Up	-	-	-	tr|A0A059A9L2|A0A059A9L2_EUCGR Uncharacterized protein OS=Eucalyptus grandis GN=EUGRSUZ_J00241 PE=4 SV=1	gi|720002289|ref|XP_010256631.1| PREDICTED: leucine-rich repeat extensin-like protein 1 [Nelumbo nucifera]	-	-	-	-	-	-
TR27913|c0_g1	-4.9	5e-05	0.000911704	Down	-	-	-	tr|M5VK25|M5VK25_PRUPE Uncharacterized protein OS=Prunus persica GN=PRUPE_ppa015000mg PE=4 SV=1	gi|595793033|ref|XP_007200265.1| hypothetical protein PRUPE_ppa015000mg [Prunus persica]	-	At4g16910 [R] KOG0017 FOG: Transposon-encoded proteins with TYA, reverse transcriptase, integrase domains in various combinations	GO:0003676~nucleic acid binding;GO:0008270~zinc ion binding;GO:0015074~DNA integration;	-	-	-
TR27913|c0_g2	-5.1	5e-05	0.000911704	Down	-	-	-	tr|M5VK25|M5VK25_PRUPE Uncharacterized protein OS=Prunus persica GN=PRUPE_ppa015000mg PE=4 SV=1	gi|823145155|ref|XP_012472449.1| PREDICTED: uncharacterized protein LOC105789624 [Gossypium raimondii]	-	At4g16910 [R] KOG0017 FOG: Transposon-encoded proteins with TYA, reverse transcriptase, integrase domains in various combinations	GO:0003676~nucleic acid binding;GO:0008270~zinc ion binding;GO:0015074~DNA integration;	-	-	-
TR27913|c0_g3	-4.7	5e-05	0.000911704	Down	-	-	-	tr|M5VK25|M5VK25_PRUPE Uncharacterized protein OS=Prunus persica GN=PRUPE_ppa015000mg PE=4 SV=1	gi|595793033|ref|XP_007200265.1| hypothetical protein PRUPE_ppa015000mg [Prunus persica]	-	-	GO:0003676~nucleic acid binding;GO:0008270~zinc ion binding;GO:0015074~DNA integration;	-	-	-
TR27913|c0_g5	-5.6	5e-05	0.000911704	Down	-	-	-	tr|M5VK25|M5VK25_PRUPE Uncharacterized protein OS=Prunus persica GN=PRUPE_ppa015000mg PE=4 SV=1	gi|595793033|ref|XP_007200265.1| hypothetical protein PRUPE_ppa015000mg [Prunus persica]	-	At4g16910 [R] KOG0017 FOG: Transposon-encoded proteins with TYA, reverse transcriptase, integrase domains in various combinations	GO:0003676~nucleic acid binding;GO:0008270~zinc ion binding;GO:0015074~DNA integration;	-	-	-
TR27918|c0_g2	-5.7	5e-05	0.000911704	Down	-	-	-	-	-	-	-	-	-	-	-
TR27971|c0_g3	-4.3	5e-05	0.000911704	Down	RP-S16e, RPS16	small subunit ribosomal protein S16e	sp|Q54Q51|RS16_DICDI 40S ribosomal protein S16 OS=Dictyostelium discoideum GN=rps16 PE=3 SV=1	tr|A0A0E0RD48|A0A0E0RD48_ORYRU Uncharacterized protein OS=Oryza rufipogon PE=3 SV=1	gi|225432586|ref|XP_002281350.1| PREDICTED: 40S ribosomal protein S16 [Vitis vinifera]	M5VPA5_PRUPE/13-145 M5VPA5.1 PF00380.15;Ribosomal_S9;	At2g09990 [J] KOG1753 40S ribosomal protein S16	GO:0003735~structural constituent of ribosome;GO:0005840~ribosome;GO:0006412~translation;	-	K02960	ko03010~Ribosome;
TR28112|c0_g2	2.7	5e-05	0.000911704	Up	-	-	-	tr|A0A0A0KGH5|A0A0A0KGH5_CUCSA Uncharacterized protein OS=Cucumis sativus GN=Csa_6G338680 PE=4 SV=1	gi|697113923|ref|XP_009610847.1| PREDICTED: probable arabinosyltransferase ARAD1 [Nicotiana tomentosiformis]	-	At1g21480 [GMW] KOG1021 Acetylglucosaminyltransferase EXT1/exostosin 1	GO:0005768~endosome;GO:0005802~trans-Golgi network;	-	-	-
TR28181|c0_g1	-4.9	5e-05	0.000911704	Down	-	-	-	-	-	-	-	-	-	-	-
TR28197|c0_g3	2.6	5e-05	0.000911704	Up	-	-	-	tr|V4UTQ1|V4UTQ1_9ROSI Uncharacterized protein OS=Citrus clementina GN=CICLE_v10013268mg PE=4 SV=1	gi|567874359|ref|XP_006429769.1| hypothetical protein CICLE_v10013268mg [Citrus clementina]	-	At3g22210 [NK] proteins (or domains) not included into any KOG	GO:0000023~maltose metabolic process;GO:0006098~pentose-phosphate shunt;GO:0019252~starch biosynthetic process;	-	-	-
TR28255|c0_g2	-2.5	5e-05	0.000911704	Down	-	-	-	tr|A5AEV7|A5AEV7_VITVI Putative uncharacterized protein OS=Vitis vinifera GN=VITISV_018031 PE=4 SV=1	gi|672174565|ref|XP_008807422.1| PREDICTED: uncharacterized protein LOC103719802, partial [Phoenix dactylifera]	-	-	-	-	-	-
TR28281|c0_g1	2	5e-05	0.000911704	Up	-	-	-	-	-	-	-	-	-	-	-
TR28283|c0_g2	-1.4	5e-05	0.000911704	Down	-	-	-	tr|M1AJW3|M1AJW3_SOLTU Uncharacterized protein OS=Solanum tuberosum GN=PGSC0003DMG400009398 PE=4 SV=1	gi|460395635|ref|XP_004243387.1| PREDICTED: protein-lysine methyltransferase METTL21E [Solanum lycopersicum]	K4CFQ3_SOLLC/12-192 K4CFQ3.1 PF10294.5;Methyltransf_16;	At5g44170 [A] KOG2793 Putative N2,N2-dimethylguanosine tRNA methyltransferase	GO:0008168~methyltransferase activity;	-	-	-
TR28337|c0_g1	1.9	5e-05	0.000911704	Up	-	-	sp|Q9FG72|OPT1_ARATH Oligopeptide transporter 1 OS=Arabidopsis thaliana GN=OPT1 PE=2 SV=1	tr|V4WGS7|V4WGS7_9ROSI Uncharacterized protein OS=Citrus clementina GN=CICLE_v10007552mg PE=4 SV=1	gi|567921256|ref|XP_006452634.1| hypothetical protein CICLE_v10007552mg [Citrus clementina]	A0A059BWJ6_EUCGR/26-690 A0A059BWJ6.1 PF03169.11;OPT;	At5g55930 [T] KOG2262 Sexual differentiation process protein ISP4	GO:0006857~oligopeptide transport;GO:0015031~protein transport;GO:0015198~oligopeptide transporter activity;GO:0015833~peptide transport;GO:0016020~membrane;GO:0016021~integral component of membrane;GO:0055085~transmembrane transport;	-	-	-
TR28368|c0_g1	-1.3	5e-05	0.000911704	Down	GST, gst	glutathione S-transferase	sp|Q9ZW24|GSTU7_ARATH Glutathione S-transferase U7 OS=Arabidopsis thaliana GN=GSTU7 PE=2 SV=1	tr|U5G3T2|U5G3T2_POPTR Uncharacterized protein OS=Populus trichocarpa GN=POPTR_0010s07150g PE=3 SV=1	gi|566189546|ref|XP_002315605.2| hypothetical protein POPTR_0010s07150g [Populus trichocarpa]	B9RWR5_RICCO/7-82 B9RWR5.1 PF13417.2;GST_N_3;	At2g29420 [O] KOG0406 Glutathione S-transferase	GO:0004364~glutathione transferase activity;GO:0005737~cytoplasm;GO:0005829~cytosol;GO:0005886~plasma membrane;GO:0006979~response to oxidative stress;GO:0009407~toxin catabolic process;GO:0009506~plasmodesma;GO:0009636~response to toxic substance;GO:0009751~response to salicylic acid;GO:0016740~transferase activity;GO:0043295~glutathione binding;	EC:2.5.1.18	K00799	ko00480~Glutathione metabolism;ko00980~Metabolism of xenobiotics by cytochrome P450;ko00982~Drug metabolism - cytochrome P450;ko05204~Chemical carcinogenesis;
TR28469|c0_g4	5.9	5e-05	0.000911704	Up	-	-	-	-	-	-	-	-	-	-	-
TR28532|c0_g1	-4.2	5e-05	0.000911704	Down	-	-	-	-	-	-	-	-	-	-	-
TR28597|c0_g1	-4.9	5e-05	0.000911704	Down	petA	apocytochrome f	sp|Q09X04|CYF_MORIN Cytochrome f OS=Morus indica GN=petA PE=3 SV=1	tr|G2I906|G2I906_PYRPY Cytochrome f OS=Pyrus pyrifolia GN=petA PE=3 SV=1	gi|346683307|ref|YP_004842252.1| cytochrome f [Pyrus pyrifolia]	D5MAT7_LATSA/202-320 D5MAT7.1 PF01333.15;Apocytochr_F_C;	AtCh036 [NK] proteins (or domains) not included into any KOG	GO:0005506~iron ion binding;GO:0009055~electron carrier activity;GO:0009535~chloroplast thylakoid membrane;GO:0009536~plastid;GO:0015979~photosynthesis;GO:0020037~heme binding;GO:0031361~integral component of thylakoid membrane;GO:0055114~oxidation-reduction process;	-	K02634	ko00195~Photosynthesis;
TR28597|c1_g1	-7.4	5e-05	0.000911704	Down	-	-	sp|B1NWG2|CEMA_MANES Chloroplast envelope membrane protein OS=Manihot esculenta GN=cemA PE=3 SV=1	tr|J9PXX2|J9PXX2_9ROSA Chloroplast envelope membrane protein OS=Fragaria mandshurica GN=cemA PE=3 SV=1	gi|169794085|ref|YP_001718449.1| envelope membrane protein [Manihot esculenta]	E3W0K5_PRUPE/2-229 E3W0K5.1 PF03040.10;CemA;	AtCh035 [NK] proteins (or domains) not included into any KOG	GO:0009507~chloroplast;GO:0009536~plastid;GO:0009706~chloroplast inner membrane;GO:0015078~hydrogen ion transmembrane transporter activity;GO:0016021~integral component of membrane;	-	-	-
TR28644|c1_g11	0.7	5e-05	0.000911704	Up	MLO	mlo protein	sp|Q9FKY5|MLO10_ARATH MLO-like protein 10 OS=Arabidopsis thaliana GN=MLO10 PE=2 SV=1	tr|A0A068UCS6|A0A068UCS6_COFCA MLO-like protein OS=Coffea canephora GN=MLO PE=3 SV=1	gi|661889635|emb|CDP06355.1| unnamed protein product [Coffea canephora]	W0GCR5_HEVBR/11-484 W0GCR5.1 PF03094.11;Mlo;	At5g65970 [NK] proteins (or domains) not included into any KOG	GO:0005737~cytoplasm;GO:0005886~plasma membrane;GO:0006952~defense response;GO:0009607~response to biotic stimulus;GO:0010483~pollen tube reception;GO:0012505~endomembrane system;GO:0016021~integral component of membrane;	-	K08472	-
TR28687|c0_g1	-5.8	5e-05	0.000911704	Down	-	-	-	-	-	-	-	-	-	-	-
TR28687|c0_g2	-6.5	5e-05	0.000911704	Down	-	-	-	-	-	-	-	-	-	-	-
TR28698|c0_g2	-3	5e-05	0.000911704	Down	E2.4.1.82	raffinose synthase	sp|Q94A08|RFS2_ARATH Probable galactinol--sucrose galactosyltransferase 2 OS=Arabidopsis thaliana GN=RFS2 PE=2 SV=2	tr|F6HJU7|F6HJU7_VITVI Putative uncharacterized protein OS=Vitis vinifera GN=VIT_00s0878g00020 PE=4 SV=1	gi|359497361|ref|XP_002269491.2| PREDICTED: probable galactinol--sucrose galactosyltransferase 2 [Vitis vinifera]	B9SGV5_RICCO/65-780 B9SGV5.1 PF05691.8;Raffinose_syn;	At3g57520 [NK] proteins (or domains) not included into any KOG	GO:0003824~catalytic activity;GO:0005975~carbohydrate metabolic process;GO:0006979~response to oxidative stress;GO:0009414~response to water deprivation;GO:0009506~plasmodesma;GO:0009507~chloroplast;GO:0009737~response to abscisic acid;GO:0016757~transferase activity, transferring glycosyl groups;GO:0034484~raffinose catabolic process;GO:0047268~galactinol-raffinose galactosyltransferase activity…	EC:2.4.1.82	K06617	ko00052~Galactose metabolism;
TR2873|c0_g1	2.6	5e-05	0.000911704	Up	-	-	-	-	-	-	-	-	-	-	-
TR28837|c0_g1	-7.9	5e-05	0.000911704	Down	-	-	-	tr|Q949K9|Q949K9_CICAR Putative polyprotein (Fragment) OS=Cicer arietinum GN=pol PE=4 SV=1	gi|14716946|emb|CAC44142.1| putative polyprotein [Cicer arietinum]	-	At4g07830 [R] KOG0017 FOG: Transposon-encoded proteins with TYA, reverse transcriptase, integrase domains in various combinations	GO:0003676~nucleic acid binding;GO:0003964~RNA-directed DNA polymerase activity;GO:0004190~aspartic-type endopeptidase activity;GO:0008270~zinc ion binding;GO:0015074~DNA integration;	-	-	-
TR28876|c0_g1	-6.4	5e-05	0.000911704	Down	-	-	-	-	gi|747077598|ref|XP_011085927.1| PREDICTED: LOW QUALITY PROTEIN: uncharacterized protein LOC105167812 [Sesamum indicum]	-	-	-	-	-	-
TR28876|c0_g2	-5.6	5e-05	0.000911704	Down	-	-	-	-	gi|723669941|ref|XP_010316063.1| PREDICTED: uncharacterized protein LOC101259997 isoform X1 [Solanum lycopersicum]	-	-	-	-	-	-
TR28876|c0_g3	-8.2	5e-05	0.000911704	Down	-	-	-	-	gi|723669941|ref|XP_010316063.1| PREDICTED: uncharacterized protein LOC101259997 isoform X1 [Solanum lycopersicum]	-	-	-	-	-	-
TR28901|c0_g2	-4.1	5e-05	0.000911704	Down	-	-	-	-	-	-	-	-	-	-	-
TR28901|c0_g3	-5	5e-05	0.000911704	Down	-	-	-	-	-	-	-	-	-	-	-
TR28907|c0_g6	4	5e-05	0.000911704	Up	ATPeV1G, ATP6G	V-type H+-transporting ATPase subunit G	sp|O82702|VATG1_TOBAC V-type proton ATPase subunit G 1 OS=Nicotiana tabacum GN=VATG1 PE=3 SV=1	tr|U5CRX1|U5CRX1_AMBTC Uncharacterized protein OS=Amborella trichopoda GN=AMTR_s00175p00058810 PE=4 SV=1	gi|586761617|ref|XP_006854509.1| PREDICTED: V-type proton ATPase subunit G 2 [Amborella trichopoda]	U5CRX1_AMBTC/5-109 U5CRX1.1 PF03179.11;V-ATPase_G;	At3g01390 [C] KOG1772 Vacuolar H+-ATPase V1 sector, subunit G	GO:0000325~plant-type vacuole;GO:0005773~vacuole;GO:0005774~vacuolar membrane;GO:0005794~Golgi apparatus;GO:0005829~cytosol;GO:0005886~plasma membrane;GO:0015991~ATP hydrolysis coupled proton transport;GO:0015992~proton transport;GO:0016469~proton-transporting two-sector ATPase complex;GO:0016471~vacuolar proton-transporting V-type ATPase complex;GO:0016820~hydrolase activity, acting on acid anhy…	-	K02152	ko00190~Oxidative phosphorylation;ko04145~Phagosome;ko04721~Synaptic vesicle cycle;ko04966~Collecting duct acid secretion;ko05110~Vibrio cholerae infection;ko05120~Epithelial cell signaling in Helicobacter pylori infection;ko05323~Rheumatoid arthritis;
TR28911|c0_g1	7.2	5e-05	0.000911704	Up	H2B	histone H2B	sp|Q9FFC0|H2B10_ARATH Histone H2B.10 OS=Arabidopsis thaliana GN=At5g22880 PE=1 SV=3	tr|Q2XPW1|Q2XPW1_SOLTU Histone H2B OS=Solanum tuberosum GN=PGSC0003DMG403030312 PE=2 SV=1	gi|15231313|ref|NP_190189.1| histone HTB11 [Arabidopsis thaliana]	-	At1g07790 [B] KOG1744 Histone H2B	GO:0000786~nucleosome;GO:0000788~nuclear nucleosome;GO:0003677~DNA binding;GO:0005634~nucleus;GO:0005730~nucleolus;GO:0006334~nucleosome assembly;GO:0009507~chloroplast;GO:0009534~chloroplast thylakoid;GO:0009570~chloroplast stroma;	-	K11252	ko05034~Alcoholism;ko05203~Viral carcinogenesis;ko05322~Systemic lupus erythematosus;
TR2892|c0_g1	-6.1	5e-05	0.000911704	Down	-	-	-	-	-	-	-	-	-	-	-
TR28937|c0_g3	6.8	5e-05	0.000911704	Up	-	-	-	-	-	-	-	-	-	-	-
TR28937|c0_g4	-5.7	5e-05	0.000911704	Down	-	-	-	-	-	-	-	-	-	-	-
TR28972|c0_g4	-3.8	5e-05	0.000911704	Down	-	-	-	tr|M5XJ91|M5XJ91_PRUPE Uncharacterized protein OS=Prunus persica GN=PRUPE_ppa021778mg PE=4 SV=1	gi|596048477|ref|XP_007220384.1| hypothetical protein PRUPE_ppa021778mg [Prunus persica]	A5B9Y2_VITVI/446-538 A5B9Y2.1 PF00665.22;rve;	At2g06190 [R] KOG0017 FOG: Transposon-encoded proteins with TYA, reverse transcriptase, integrase domains in various combinations	GO:0003676~nucleic acid binding;GO:0008270~zinc ion binding;GO:0015074~DNA integration;	-	-	-
TR28972|c0_g6	-3.5	5e-05	0.000911704	Down	-	-	-	tr|M5XJ91|M5XJ91_PRUPE Uncharacterized protein OS=Prunus persica GN=PRUPE_ppa021778mg PE=4 SV=1	gi|596048477|ref|XP_007220384.1| hypothetical protein PRUPE_ppa021778mg [Prunus persica]	A5B9Y2_VITVI/446-538 A5B9Y2.1 PF00665.22;rve;	At2g06190 [R] KOG0017 FOG: Transposon-encoded proteins with TYA, reverse transcriptase, integrase domains in various combinations	GO:0003676~nucleic acid binding;GO:0004190~aspartic-type endopeptidase activity;GO:0008270~zinc ion binding;GO:0015074~DNA integration;	-	-	-
TR28972|c0_g8	-3.6	5e-05	0.000911704	Down	-	-	-	tr|M5XJ91|M5XJ91_PRUPE Uncharacterized protein OS=Prunus persica GN=PRUPE_ppa021778mg PE=4 SV=1	gi|596048477|ref|XP_007220384.1| hypothetical protein PRUPE_ppa021778mg [Prunus persica]	A5B9Y2_VITVI/446-538 A5B9Y2.1 PF00665.22;rve;	At2g06190 [R] KOG0017 FOG: Transposon-encoded proteins with TYA, reverse transcriptase, integrase domains in various combinations	GO:0003676~nucleic acid binding;GO:0004190~aspartic-type endopeptidase activity;GO:0008270~zinc ion binding;GO:0015074~DNA integration;	-	-	-
TR28988|c1_g1	-4.5	5e-05	0.000911704	Down	-	-	-	-	-	-	-	-	-	-	-
TR28991|c0_g1	-7	5e-05	0.000911704	Down	-	-	-	-	-	-	-	-	-	-	-
TR28994|c0_g5	-4	5e-05	0.000911704	Down	-	-	-	-	-	-	-	-	-	-	-
TR289|c0_g1	3.6	5e-05	0.000911704	Up	-	-	-	-	-	-	-	-	-	-	-
TR29004|c0_g2	-4.4	5e-05	0.000911704	Down	-	-	-	-	-	-	-	-	-	-	-
TR29017|c0_g1	-2.3	5e-05	0.000911704	Down	-	-	-	-	-	-	-	-	-	-	-
TR29028|c0_g1	-5.1	5e-05	0.000911704	Down	-	-	-	-	-	-	-	-	-	-	-
TR29039|c0_g2	-4.8	5e-05	0.000911704	Down	-	-	sp|Q9FID8|Y5900_ARATH Putative receptor-like protein kinase At5g39000 OS=Arabidopsis thaliana GN=At5g39000 PE=3 SV=1	tr|B9SYC6|B9SYC6_RICCO Kinase, putative OS=Ricinus communis GN=RCOM_0917390 PE=3 SV=1	gi|255580334|ref|XP_002530995.1| kinase, putative [Ricinus communis]	-	At5g39000 [T] KOG1187 Serine/threonine protein kinase	GO:0004672~protein kinase activity;GO:0004674~protein serine/threonine kinase activity;GO:0004709~MAP kinase kinase kinase activity;GO:0005524~ATP binding;GO:0005622~intracellular;GO:0016021~integral component of membrane;	-	-	-
TR29057|c0_g1	-4.9	5e-05	0.000911704	Down	-	-	-	-	-	-	-	-	-	-	-
TR29057|c0_g2	-6.6	5e-05	0.000911704	Down	-	-	-	-	-	-	-	-	-	-	-
TR29057|c0_g3	-7.8	5e-05	0.000911704	Down	-	-	-	-	-	-	-	-	-	-	-
TR29156|c0_g1	-3.1	5e-05	0.000911704	Down	-	-	-	-	-	-	-	-	-	-	-
TR2915|c0_g1	-6.2	5e-05	0.000911704	Down	-	-	-	-	-	-	-	-	-	-	-
TR2917|c0_g1	3.7	5e-05	0.000911704	Up	-	-	-	-	-	-	-	-	-	-	-
TR29188|c0_g2	-2.1	5e-05	0.000911704	Down	UBE2W, UBC16	ubiquitin-conjugating enzyme E2 W	sp|Q9FWT2|UBC16_ARATH Probable ubiquitin-conjugating enzyme E2 16 OS=Arabidopsis thaliana GN=UBC16 PE=2 SV=1	tr|M0U3F9|M0U3F9_MUSAM Uncharacterized protein OS=Musa acuminata subsp. malaccensis PE=3 SV=1	gi|695060864|ref|XP_009418838.1| PREDICTED: probable ubiquitin-conjugating enzyme E2 16 isoform X1 [Musa acuminata subsp. malaccensis]	D8RNN4_SELML/38-173 D8RNN4.1 PF00179.22;UQ_con;	At1g75440 [O] KOG0427 Ubiquitin conjugating enzyme	GO:0000209~protein polyubiquitination;GO:0004842~ubiquitin-protein transferase activity;GO:0005524~ATP binding;GO:0005634~nucleus;GO:0005737~cytoplasm;GO:0006281~DNA repair;GO:0006511~ubiquitin-dependent protein catabolic process;GO:0006513~protein monoubiquitination;GO:0006515~misfolded or incompletely synthesized protein catabolic process;GO:0009739~response to gibberellin;GO:0016874~ligase act…	EC:6.3.2.19	K10688	ko04120~Ubiquitin mediated proteolysis;
TR29209|c0_g4	-5.5	5e-05	0.000911704	Down	UBC	ubiquitin C	sp|P0CG85|UBI1P_NICSY Polyubiquitin OS=Nicotiana sylvestris GN=UBI11 PE=2 SV=1	tr|M1APA4|M1APA4_SOLTU Uncharacterized protein OS=Solanum tuberosum GN=PGSC0003DMG400010476 PE=4 SV=1	gi|24817262|emb|CAD56223.1| polyubiquitin [Cicer arietinum]	-	At4g02890 [OR] KOG0001 Ubiquitin and ubiquitin-like proteins	GO:0005634~nucleus;GO:0005737~cytoplasm;	-	K08770	ko03320~PPAR signaling pathway;
TR29363|c0_g9	1.5	5e-05	0.000911704	Up	cdd, CDA	cytidine deaminase	sp|O65896|CDA1_ARATH Cytidine deaminase 1 OS=Arabidopsis thaliana GN=CDA1 PE=1 SV=1	tr|V4WDW5|V4WDW5_9ROSI Cytidine deaminase OS=Citrus clementina GN=CICLE_v10008864mg PE=3 SV=1	gi|567918876|ref|XP_006451444.1| hypothetical protein CICLE_v10008864mg [Citrus clementina]	M1ACX7_SOLTU/25-124 M1ACX7.1 PF00383.18;dCMP_cyt_deam_1;	At2g19570 [F] KOG0833 Cytidine deaminase	GO:0004126~cytidine deaminase activity;GO:0005829~cytosol;GO:0008270~zinc ion binding;GO:0009972~cytidine deamination;GO:0042803~protein homodimerization activity;	EC:3.5.4.5	K01489	ko00240~Pyrimidine metabolism;ko00983~Drug metabolism - other enzymes;
TR29368|c0_g3	2.3	5e-05	0.000911704	Up	-	-	-	-	-	-	-	-	-	-	-
TR29385|c0_g2	-7.2	5e-05	0.000911704	Down	-	-	-	tr|E5GBB7|E5GBB7_CUCME Gag protease polyprotein (Fragment) OS=Cucumis melo subsp. melo PE=4 SV=1	gi|731340942|ref|XP_010681664.1| PREDICTED: uncharacterized protein LOC104896594 [Beta vulgaris subsp. vulgaris]	Q7XWL9_ORYSJ/1099-1236 Q7XWL9.1 PF00078.23;RVT_1;	At2g04670 [R] KOG0017 FOG: Transposon-encoded proteins with TYA, reverse transcriptase, integrase domains in various combinations	GO:0003676~nucleic acid binding;GO:0004190~aspartic-type endopeptidase activity;GO:0008233~peptidase activity;GO:0008270~zinc ion binding;GO:0015074~DNA integration;	-	-	-
TR29424|c0_g3	-3.2	5e-05	0.000911704	Down	-	-	-	-	-	-	-	-	-	-	-
TR29529|c0_g1	5.7	5e-05	0.000911704	Up	-	-	-	-	-	-	-	-	-	-	-
TR29599|c0_g12	-3.7	5e-05	0.000911704	Down	MYBP	myb proto-oncogene protein, plant	sp|O22059|CPC_ARATH Transcription factor CPC OS=Arabidopsis thaliana GN=CPC PE=1 SV=1	tr|B9MXY4|B9MXY4_POPTR Uncharacterized protein OS=Populus trichocarpa GN=POPTR_0017s06470g PE=4 SV=1	gi|566211792|ref|XP_006372948.1| hypothetical protein POPTR_0017s06470g [Populus trichocarpa]	U5G9J8_POPTR/48-92 U5G9J8.1 PF00249.27;Myb_DNA-binding;	At2g46410 [NK] proteins (or domains) not included into any KOG	GO:0003677~DNA binding;GO:0003682~chromatin binding;GO:0003700~transcription factor activity, sequence-specific DNA binding;GO:0005524~ATP binding;GO:0005634~nucleus;GO:0006351~transcription, DNA-templated;GO:0006633~fatty acid biosynthetic process;GO:0006970~response to osmotic stress;GO:0007275~multicellular organismal development;GO:0009751~response to salicylic acid;GO:0009753~response to jas…	-	K09422	-
TR29799|c0_g2	3.8	5e-05	0.000911704	Up	-	-	-	tr|M5VKU6|M5VKU6_PRUPE Uncharacterized protein OS=Prunus persica GN=PRUPE_ppa011827mg PE=4 SV=1	gi|595793619|ref|XP_007200558.1| hypothetical protein PRUPE_ppa011827mg [Prunus persica]	A0A059ANN8_EUCGR/56-198 A0A059ANN8.1 PF13847.2;Methyltransf_31;	-	GO:0008168~methyltransferase activity;	-	-	-
TR29809|c1_g6	-4.6	5e-05	0.000911704	Down	-	-	-	tr|D3IVU0|D3IVU0_9POAL Putative retrotransposon protein OS=Phyllostachys edulis PE=4 SV=1	gi|38345118|emb|CAD40471.2| OSJNBa0067G20.17 [Oryza sativa Japonica Group]	-	-	GO:0003676~nucleic acid binding;GO:0008270~zinc ion binding;GO:0015074~DNA integration;	-	-	-
TR29809|c1_g7	-5.4	5e-05	0.000911704	Down	-	-	-	tr|D3IVU0|D3IVU0_9POAL Putative retrotransposon protein OS=Phyllostachys edulis PE=4 SV=1	gi|38345118|emb|CAD40471.2| OSJNBa0067G20.17 [Oryza sativa Japonica Group]	-	-	GO:0003676~nucleic acid binding;GO:0008270~zinc ion binding;GO:0015074~DNA integration;	-	-	-
TR29844|c1_g1	4.1	5e-05	0.000911704	Up	-	-	-	-	-	-	-	-	-	-	-
TR29857|c0_g3	6.3	5e-05	0.000911704	Up	VDAC2	voltage-dependent anion channel protein 2	sp|Q9FJX3|VDAC2_ARATH Mitochondrial outer membrane protein porin 2 OS=Arabidopsis thaliana GN=VDAC2 PE=1 SV=1	tr|A0A067K7H3|A0A067K7H3_JATCU Uncharacterized protein OS=Jatropha curcas GN=JCGZ_12533 PE=4 SV=1	gi|802645917|ref|XP_012079403.1| PREDICTED: mitochondrial outer membrane protein porin 2-like [Jatropha curcas]	C6TAH8_SOYBN/4-269 C6TAH8.1 PF01459.18;Porin_3;	At5g67500 [P] KOG3126 Porin/voltage-dependent anion-selective channel protein	GO:0005741~mitochondrial outer membrane;GO:0006811~ion transport;GO:0008308~voltage-gated anion channel activity;GO:0015288~porin activity;GO:0040008~regulation of growth;GO:0046930~pore complex;GO:0055085~transmembrane transport;	-	K15040	ko04020~Calcium signaling pathway;ko04022~cGMP-PKG signaling pathway;ko05012~Parkinson's disease;ko05016~Huntington's disease;ko05166~HTLV-I infection;
TR29944|c0_g3	3.8	5e-05	0.000911704	Up	-	-	-	-	-	-	-	-	-	-	-
TR29976|c0_g9	2.7	5e-05	0.000911704	Up	-	-	sp|Q8RUD6|STR19_ARATH Rhodanese-like domain-containing protein 19, mitochondrial OS=Arabidopsis thaliana GN=STR19 PE=2 SV=1	tr|M0ZVS2|M0ZVS2_SOLTU Uncharacterized protein OS=Solanum tuberosum GN=PGSC0003DMG400003573 PE=4 SV=1	gi|565347467|ref|XP_006340747.1| PREDICTED: thiosulfate sulfurtransferase 18-like [Solanum tuberosum]	M0ZVS2_SOLTU/27-129 M0ZVS2.1 PF00581.16;Rhodanese;	At2g21040_2 [P] KOG1530 Rhodanese-related sulfurtransferase	GO:0004792~thiosulfate sulfurtransferase activity;GO:0005737~cytoplasm;GO:0005739~mitochondrion;GO:0008152~metabolic process;GO:0030611~arsenate reductase activity;GO:0055114~oxidation-reduction process;GO:0071722~detoxification of arsenic-containing substance;	-	-	-
TR29984|c0_g1	-4.7	5e-05	0.000911704	Down	-	-	-	-	-	-	-	-	-	-	-
TR29984|c0_g3	-6	5e-05	0.000911704	Down	-	-	-	-	-	-	-	-	-	-	-
TR29|c0_g1	2.3	5e-05	0.000911704	Up	-	-	-	-	-	-	-	-	-	-	-
TR30021|c0_g2	-3.4	5e-05	0.000911704	Down	-	-	-	-	-	-	-	-	-	-	-
TR30071|c0_g11	8.3	5e-05	0.000911704	Up	RP-S28e, RPS28	small subunit ribosomal protein S28e	sp|P46302|RS28_MAIZE 40S ribosomal protein S28 OS=Zea mays GN=RPS28 PE=3 SV=1	tr|V4SW27|V4SW27_9ROSI Uncharacterized protein OS=Citrus clementina GN=CICLE_v10013157mg PE=3 SV=1	gi|567874751|ref|XP_006429965.1| hypothetical protein CICLE_v10013157mg [Citrus clementina]	A9P8N1_POPTR/3-64 A9P8N1.1 PF01200.14;Ribosomal_S28e;	At3g10090 [J] KOG3502 40S ribosomal protein S28	GO:0000309~nicotinamide-nucleotide adenylyltransferase activity;GO:0003735~structural constituent of ribosome;GO:0004515~nicotinate-nucleotide adenylyltransferase activity;GO:0005524~ATP binding;GO:0005618~cell wall;GO:0005829~cytosol;GO:0005840~ribosome;GO:0005886~plasma membrane;GO:0006407~rRNA export from nucleus;GO:0006412~translation;GO:0009435~NAD biosynthetic process;GO:0022626~cytosolic r…	-	K02979	ko03010~Ribosome;
TR30078|c0_g1	6.3	5e-05	0.000911704	Up	-	-	sp|Q65652|RDRP_BBSCV RNA replication polyprotein OS=Blueberry scorch virus GN=ORF1 PE=1 SV=1	tr|Q993S7|Q993S7_9VIRU RNA-dependant RNA polymerase OS=Banana mild mosaic virus PE=4 SV=1	gi|844289608|gb|AKN08994.1| replicase [Caucasus prunus virus]	Q993S7_9VIRU/1334-1748 Q993S7.1 PF00978.17;RdRP_2;	-	GO:0000166~nucleotide binding;GO:0003723~RNA binding;GO:0003968~RNA-directed RNA polymerase activity;GO:0004386~helicase activity;GO:0005524~ATP binding;GO:0006351~transcription, DNA-templated;GO:0006396~RNA processing;GO:0008174~mRNA methyltransferase activity;GO:0008234~cysteine-type peptidase activity;GO:0016706~oxidoreductase activity, acting on paired donors, with incorporation or reduction …	-	-	-
TR3010|c0_g1	2.3	5e-05	0.000911704	Up	-	-	-	tr|A0A022RPD7|A0A022RPD7_ERYGU Uncharacterized protein OS=Erythranthe guttata GN=MIMGU_mgv11b016759mg PE=4 SV=1	gi|604342624|gb|EYU41648.1| hypothetical protein MIMGU_mgv11b016759mg [Erythranthe guttata]	-	-	GO:0004672~protein kinase activity;GO:0004674~protein serine/threonine kinase activity;GO:0005524~ATP binding;GO:0005886~plasma membrane;GO:0045892~negative regulation of transcription, DNA-templated;GO:1900459~positive regulation of brassinosteroid mediated signaling pathway;	-	-	-
TR30112|c0_g1	1.7	5e-05	0.000911704	Up	-	-	-	tr|M5Y397|M5Y397_PRUPE Uncharacterized protein (Fragment) OS=Prunus persica GN=PRUPE_ppa019929mg PE=4 SV=1	gi|596266358|ref|XP_007225031.1| hypothetical protein PRUPE_ppa019929mg, partial [Prunus persica]	-	-	GO:0016788~hydrolase activity, acting on ester bonds;GO:0052886~9,9'-dicis-carotene:quinone oxidoreductase activity;GO:0052887~7,9,9'-tricis-neurosporene:quinone oxidoreductase activity;GO:0052889~9,9'-di-cis-zeta-carotene desaturation to 7,9,7',9'-tetra-cis-lycopene;	-	-	-
TR30152|c1_g18	3.6	5e-05	0.000911704	Up	K09264	MADS-box transcription factor, plant	sp|Q07472|MADS1_PETHY Floral homeotic protein PMADS 1 OS=Petunia hybrida GN=PMADS1 PE=2 SV=1	tr|E1AFY5|E1AFY5_9ERIC MADS-domain transcription factor TM6 OS=Camellia japonica GN=TM6 PE=2 SV=1	gi|303297121|gb|ADM08179.1| MADS-domain transcription factor TM6 [Camellia japonica]	B5BUX7_HYDMC/10-57 B5BUX7.1 PF00319.14;SRF-TF;	At3g54340 [K] KOG0014 MADS box transcription factor	GO:0003677~DNA binding;GO:0003700~transcription factor activity, sequence-specific DNA binding;GO:0005634~nucleus;GO:0006351~transcription, DNA-templated;GO:0007275~multicellular organismal development;GO:0009827~plant-type cell wall modification;GO:0009860~pollen tube growth;GO:0009909~regulation of flower development;GO:0010093~specification of floral organ identity;GO:0030154~cell differentiat…	-	K09264	-
TR30230|c0_g1	-1.6	5e-05	0.000911704	Down	-	-	-	-	-	-	-	-	-	-	-
TR30230|c1_g1	-1.1	5e-05	0.000911704	Down	-	-	-	-	-	-	-	-	-	-	-
TR30232|c0_g3	4.3	5e-05	0.000911704	Up	-	-	-	tr|A0A097BU21|A0A097BU21_CITLA 23 kDa jasmonate-induced protein OS=Citrullus lanatus PE=2 SV=1	gi|694411162|ref|XP_009333956.1| PREDICTED: 23 kDa jasmonate-induced protein-like [Pyrus x bretschneideri]	-	-	-	-	-	-
TR30241|c0_g2	-7	5e-05	0.000911704	Down	-	-	-	-	-	-	-	-	-	-	-
TR30241|c3_g1	-6	5e-05	0.000911704	Down	-	-	-	tr|W9SB26|W9SB26_9ROSA Uncharacterized protein OS=Morus notabilis GN=L484_015552 PE=4 SV=1	gi|703160347|ref|XP_010112494.1| hypothetical protein L484_015552 [Morus notabilis]	-	-	-	-	-	-
TR30311|c0_g2	-2.6	5e-05	0.000911704	Down	-	-	-	-	-	-	-	-	-	-	-
TR30325|c0_g1	-6.2	5e-05	0.000911704	Down	-	-	-	-	-	-	-	-	-	-	-
TR30325|c0_g2	-6.4	5e-05	0.000911704	Down	-	-	-	-	-	-	-	-	-	-	-
TR30336|c0_g1	-6.6	5e-05	0.000911704	Down	-	-	-	-	-	-	-	-	-	-	-
TR30336|c0_g3	-5.9	5e-05	0.000911704	Down	-	-	-	-	-	-	-	-	-	-	-
TR30336|c0_g4	-6.9	5e-05	0.000911704	Down	-	-	-	-	-	-	-	-	-	-	-
TR30349|c1_g2	2.1	5e-05	0.000911704	Up	E1.14.-.-	-	sp|O81970|C71A9_SOYBN Cytochrome P450 71A9 OS=Glycine max GN=CYP71A9 PE=2 SV=1	tr|A5CBQ0|A5CBQ0_VITVI Putative uncharacterized protein OS=Vitis vinifera GN=VIT_18s0001g13820 PE=3 SV=1	gi|225458049|ref|XP_002280438.1| PREDICTED: cytochrome P450 71A1 [Vitis vinifera]	F6H064_VITVI/28-489 F6H064.1 PF00067.18;p450;	At3g26330 [Q] KOG0156 Cytochrome P450 CYP2 subfamily	GO:0004497~monooxygenase activity;GO:0005506~iron ion binding;GO:0005739~mitochondrion;GO:0005783~endoplasmic reticulum;GO:0005794~Golgi apparatus;GO:0005886~plasma membrane;GO:0016020~membrane;GO:0016021~integral component of membrane;GO:0016705~oxidoreductase activity, acting on paired donors, with incorporation or reduction of molecular oxygen;GO:0016709~oxidoreductase activity, acting on pair…	-	K00517	ko00363~Bisphenol degradation;ko00624~Polycyclic aromatic hydrocarbon degradation;ko00627~Aminobenzoate degradation;ko00903~Limonene and pinene degradation;ko00945~Stilbenoid, diarylheptanoid and gingerol biosynthesis;
TR3038|c0_g1	3	5e-05	0.000911704	Up	-	-	-	-	-	-	-	-	-	-	-
TR30442|c0_g1	-6.6	5e-05	0.000911704	Down	-	-	-	tr|A5C4D9|A5C4D9_VITVI Putative uncharacterized protein OS=Vitis vinifera GN=VITISV_000582 PE=4 SV=1	gi|731340942|ref|XP_010681664.1| PREDICTED: uncharacterized protein LOC104896594 [Beta vulgaris subsp. vulgaris]	Q7XWL9_ORYSJ/1099-1236 Q7XWL9.1 PF00078.23;RVT_1;	At2g10780 [R] KOG0017 FOG: Transposon-encoded proteins with TYA, reverse transcriptase, integrase domains in various combinations	GO:0003676~nucleic acid binding;GO:0004190~aspartic-type endopeptidase activity;GO:0008270~zinc ion binding;GO:0015074~DNA integration;	-	-	-
TR30457|c0_g1	-5.2	5e-05	0.000911704	Down	-	-	-	-	-	-	-	-	-	-	-
TR30489|c0_g2	-4.9	5e-05	0.000911704	Down	-	-	-	-	-	-	-	-	-	-	-
TR30500|c0_g1	-6	5e-05	0.000911704	Down	-	-	-	tr|D7TT01|D7TT01_VITVI Putative uncharacterized protein OS=Vitis vinifera GN=VIT_14s0006g02550 PE=4 SV=1	gi|359488248|ref|XP_003633726.1| PREDICTED: non-specific lipid-transfer protein 2 [Vitis vinifera]	D7TT01_VITVI/7-92 D7TT01.1 PF14368.2;LTP_2;	-	-	-	-	-
TR30505|c0_g2	3.8	5e-05	0.000911704	Up	-	-	-	tr|G4VV64|G4VV64_CAMSI Leucine rich repeat protein OS=Camellia sinensis PE=2 SV=1	gi|308943845|gb|ADO51751.1| leucine rich repeat protein [Camellia sinensis]	-	-	-	-	-	-
TR30539|c0_g1	2.4	5e-05	0.000911704	Up	-	-	-	-	-	-	-	-	-	-	-
TR30539|c1_g1	1.9	5e-05	0.000911704	Up	-	-	-	-	-	-	-	-	-	-	-
TR3056|c0_g1	-9.9	5e-05	0.000911704	Down	-	-	-	tr|E5GBB7|E5GBB7_CUCME Gag protease polyprotein (Fragment) OS=Cucumis melo subsp. melo PE=4 SV=1	gi|702470848|ref|XP_010030649.1| PREDICTED: LOW QUALITY PROTEIN: uncharacterized protein LOC104420520 [Eucalyptus grandis]	Q7XWL9_ORYSJ/1099-1236 Q7XWL9.1 PF00078.23;RVT_1;	At2g04670 [R] KOG0017 FOG: Transposon-encoded proteins with TYA, reverse transcriptase, integrase domains in various combinations	GO:0003676~nucleic acid binding;GO:0004190~aspartic-type endopeptidase activity;GO:0008270~zinc ion binding;	-	-	-
TR30588|c1_g1	-3.9	5e-05	0.000911704	Down	-	-	-	-	-	-	-	-	-	-	-
TR30610|c1_g1	-3.2	5e-05	0.000911704	Down	-	-	-	-	-	-	-	-	-	-	-
TR30612|c0_g7	-2.4	5e-05	0.000911704	Down	-	-	sp|Q9FNQ0|VIP4_ARATH Protein LEO1 homolog OS=Arabidopsis thaliana GN=VIP4 PE=1 SV=1	tr|V4TQH2|V4TQH2_9ROSI Uncharacterized protein OS=Citrus clementina GN=CICLE_v10019267mg PE=4 SV=1	gi|697123239|ref|XP_009615613.1| PREDICTED: RNA polymerase-associated protein LEO1 isoform X1 [Nicotiana tomentosiformis]	-	At5g61150_1 [NK] proteins (or domains) not included into any KOG	GO:0005634~nucleus;GO:0005829~cytosol;GO:0006351~transcription, DNA-templated;GO:0006355~regulation of transcription, DNA-templated;GO:0009908~flower development;GO:0009910~negative regulation of flower development;GO:0010048~vernalization response;	-	-	-
TR30636|c0_g1	-4.7	5e-05	0.000911704	Down	-	-	-	-	-	-	-	-	-	-	-
TR30636|c0_g3	-6.3	5e-05	0.000911704	Down	-	-	-	-	-	-	-	-	-	-	-
TR30640|c0_g2	-2.7	5e-05	0.000911704	Down	-	-	-	-	-	-	-	-	-	-	-
TR30640|c0_g3	-3.5	5e-05	0.000911704	Down	-	-	-	tr|A0A022Q1F7|A0A022Q1F7_ERYGU Uncharacterized protein OS=Erythranthe guttata GN=MIMGU_mgv1a010783mg PE=4 SV=1	gi|848922899|ref|XP_012857857.1| PREDICTED: transcription factor mef2A-like isoform X1 [Erythranthe guttatus]	A5BVL2_VITVI/406-455 A5BVL2.1 PF07797.10;DUF1639;	At1g55340 [NK] proteins (or domains) not included into any KOG	-	-	-	-
TR30653|c0_g1	6.1	5e-05	0.000911704	Up	-	-	-	-	-	-	-	-	-	-	-
TR30681|c0_g1	4.8	5e-05	0.000911704	Up	-	-	-	-	-	-	-	-	-	-	-
TR3070|c0_g1	-1.8	5e-05	0.000911704	Down	ndhD	NAD(P)H-quinone oxidoreductase subunit 4	sp|Q09WW8|NU4C_MORIN NAD(P)H-quinone oxidoreductase chain 4, chloroplastic OS=Morus indica GN=ndhD PE=3 SV=1	tr|A0A067YQ71|A0A067YQ71_ROSGI NAD(P)H-quinone oxidoreductase chain 4, chloroplastic OS=Rosa gigantea GN=ndhD PE=3 SV=1	gi|595789815|ref|YP_009020088.1| NADH-plastoquinone oxidoreductase subunit 4 [Prunus mume]	V6BPW3_9ROSA/131-438 V6BPW3.1 PF00361.16;Proton_antipo_M;	AtCh073 [C] KOG4845 NADH dehydrogenase, subunit 4	GO:0008137~NADH dehydrogenase (ubiquinone) activity;GO:0009535~chloroplast thylakoid membrane;GO:0016021~integral component of membrane;GO:0042773~ATP synthesis coupled electron transport;GO:0048038~quinone binding;	EC:1.6.5.3	K05575	ko00190~Oxidative phosphorylation;
TR3070|c0_g2	-5	5e-05	0.000911704	Down	ndhD	NAD(P)H-quinone oxidoreductase subunit 4	sp|Q09WW8|NU4C_MORIN NAD(P)H-quinone oxidoreductase chain 4, chloroplastic OS=Morus indica GN=ndhD PE=3 SV=1	tr|A0A067YQ71|A0A067YQ71_ROSGI NAD(P)H-quinone oxidoreductase chain 4, chloroplastic OS=Rosa gigantea GN=ndhD PE=3 SV=1	gi|595789815|ref|YP_009020088.1| NADH-plastoquinone oxidoreductase subunit 4 [Prunus mume]	V6BPW3_9ROSA/131-438 V6BPW3.1 PF00361.16;Proton_antipo_M;	AtCh073 [C] KOG4845 NADH dehydrogenase, subunit 4	GO:0008137~NADH dehydrogenase (ubiquinone) activity;GO:0009535~chloroplast thylakoid membrane;GO:0016021~integral component of membrane;GO:0042773~ATP synthesis coupled electron transport;GO:0048038~quinone binding;	EC:1.6.5.3	K05575	ko00190~Oxidative phosphorylation;
TR30732|c0_g4	4.2	5e-05	0.000911704	Up	FBXL2_20	F-box and leucine-rich repeat protein 2/20	sp|Q9C5D2|FBL4_ARATH F-box/LRR-repeat protein 4 OS=Arabidopsis thaliana GN=FBL4 PE=2 SV=1	tr|V7C7U3|V7C7U3_PHAVU Uncharacterized protein OS=Phaseolus vulgaris GN=PHAVU_003G097600g PE=4 SV=1	gi|764572722|ref|XP_004296974.2| PREDICTED: F-box/LRR-repeat protein 4 [Fragaria vesca subsp. vesca]	-	At4g15470_2 [R] KOG1947 Leucine rich repeat proteins, some proteins contain F-box	GO:0006486~protein glycosylation;	-	K10268	-
TR30736|c0_g2	-6.3	5e-05	0.000911704	Down	-	-	-	-	-	-	-	-	-	-	-
TR30785|c2_g1	-4.4	5e-05	0.000911704	Down	-	-	-	-	-	-	-	-	-	-	-
TR30800|c0_g1	-5	5e-05	0.000911704	Down	-	-	-	tr|Q8W5B7|Q8W5B7_ORYSJ Putative polyprotein OS=Oryza sativa subsp. japonica GN=OSJNBb0013K08.14 PE=4 SV=1	gi|16924104|gb|AAL31683.1|AC092390_4 putative polyprotein [Oryza sativa Japonica Group]	-	-	GO:0003676~nucleic acid binding;GO:0008270~zinc ion binding;GO:0015074~DNA integration;	-	-	-
TR30800|c0_g3	-4.6	5e-05	0.000911704	Down	-	-	-	tr|Q8W5B7|Q8W5B7_ORYSJ Putative polyprotein OS=Oryza sativa subsp. japonica GN=OSJNBb0013K08.14 PE=4 SV=1	gi|16924104|gb|AAL31683.1|AC092390_4 putative polyprotein [Oryza sativa Japonica Group]	-	-	GO:0003676~nucleic acid binding;GO:0008270~zinc ion binding;GO:0015074~DNA integration;	-	-	-
TR30800|c0_g4	-5.5	5e-05	0.000911704	Down	-	-	-	tr|Q8W5B7|Q8W5B7_ORYSJ Putative polyprotein OS=Oryza sativa subsp. japonica GN=OSJNBb0013K08.14 PE=4 SV=1	gi|16924104|gb|AAL31683.1|AC092390_4 putative polyprotein [Oryza sativa Japonica Group]	-	-	GO:0003676~nucleic acid binding;GO:0008270~zinc ion binding;GO:0015074~DNA integration;	-	-	-
TR30800|c0_g5	-5.1	5e-05	0.000911704	Down	-	-	-	tr|Q8W5B7|Q8W5B7_ORYSJ Putative polyprotein OS=Oryza sativa subsp. japonica GN=OSJNBb0013K08.14 PE=4 SV=1	gi|16924104|gb|AAL31683.1|AC092390_4 putative polyprotein [Oryza sativa Japonica Group]	-	-	GO:0003676~nucleic acid binding;GO:0008270~zinc ion binding;GO:0015074~DNA integration;	-	-	-
TR30800|c0_g6	-8	5e-05	0.000911704	Down	-	-	-	tr|Q8W5B7|Q8W5B7_ORYSJ Putative polyprotein OS=Oryza sativa subsp. japonica GN=OSJNBb0013K08.14 PE=4 SV=1	gi|16924104|gb|AAL31683.1|AC092390_4 putative polyprotein [Oryza sativa Japonica Group]	-	-	GO:0003676~nucleic acid binding;GO:0008270~zinc ion binding;GO:0015074~DNA integration;	-	-	-
TR30800|c0_g7	-5.7	5e-05	0.000911704	Down	-	-	-	tr|Q8W5B7|Q8W5B7_ORYSJ Putative polyprotein OS=Oryza sativa subsp. japonica GN=OSJNBb0013K08.14 PE=4 SV=1	gi|16924104|gb|AAL31683.1|AC092390_4 putative polyprotein [Oryza sativa Japonica Group]	-	-	GO:0003676~nucleic acid binding;GO:0008270~zinc ion binding;GO:0015074~DNA integration;	-	-	-
TR30800|c0_g8	-6.9	5e-05	0.000911704	Down	-	-	-	tr|Q8W5B7|Q8W5B7_ORYSJ Putative polyprotein OS=Oryza sativa subsp. japonica GN=OSJNBb0013K08.14 PE=4 SV=1	gi|16924104|gb|AAL31683.1|AC092390_4 putative polyprotein [Oryza sativa Japonica Group]	-	-	GO:0003676~nucleic acid binding;GO:0008270~zinc ion binding;GO:0015074~DNA integration;	-	-	-
TR30837|c0_g1	-6.1	5e-05	0.000911704	Down	-	-	-	-	-	-	-	-	-	-	-
TR30950|c0_g1	-6.3	5e-05	0.000911704	Down	-	-	-	tr|Q2MCK3|Q2MCK3_CITSI Polyprotein (Fragment) OS=Citrus sinensis GN=pol PE=4 SV=1	gi|85813755|emb|CAJ65807.1| polyprotein [Citrus sinensis]	Q8S6Z2_ORYSJ/980-1121 Q8S6Z2.1 PF00078.23;RVT_1;	At2g04670 [R] KOG0017 FOG: Transposon-encoded proteins with TYA, reverse transcriptase, integrase domains in various combinations	GO:0003676~nucleic acid binding;GO:0004190~aspartic-type endopeptidase activity;GO:0008270~zinc ion binding;GO:0015074~DNA integration;	-	-	-
TR30950|c0_g2	-4.7	5e-05	0.000911704	Down	-	-	-	tr|Q2MCK3|Q2MCK3_CITSI Polyprotein (Fragment) OS=Citrus sinensis GN=pol PE=4 SV=1	gi|85813755|emb|CAJ65807.1| polyprotein [Citrus sinensis]	Q8S6Z2_ORYSJ/980-1121 Q8S6Z2.1 PF00078.23;RVT_1;	At2g04670 [R] KOG0017 FOG: Transposon-encoded proteins with TYA, reverse transcriptase, integrase domains in various combinations	GO:0003676~nucleic acid binding;GO:0004190~aspartic-type endopeptidase activity;GO:0008270~zinc ion binding;GO:0015074~DNA integration;	-	-	-
TR30950|c0_g3	-8.7	5e-05	0.000911704	Down	-	-	-	tr|Q2MCK3|Q2MCK3_CITSI Polyprotein (Fragment) OS=Citrus sinensis GN=pol PE=4 SV=1	gi|85813755|emb|CAJ65807.1| polyprotein [Citrus sinensis]	Q8S6Z2_ORYSJ/980-1121 Q8S6Z2.1 PF00078.23;RVT_1;	At2g04670 [R] KOG0017 FOG: Transposon-encoded proteins with TYA, reverse transcriptase, integrase domains in various combinations	GO:0003676~nucleic acid binding;GO:0004190~aspartic-type endopeptidase activity;GO:0008270~zinc ion binding;GO:0015074~DNA integration;	-	-	-
TR30950|c0_g4	-4.2	5e-05	0.000911704	Down	-	-	-	tr|Q2MCK3|Q2MCK3_CITSI Polyprotein (Fragment) OS=Citrus sinensis GN=pol PE=4 SV=1	gi|85813755|emb|CAJ65807.1| polyprotein [Citrus sinensis]	Q8S6Z2_ORYSJ/980-1121 Q8S6Z2.1 PF00078.23;RVT_1;	At2g04670 [R] KOG0017 FOG: Transposon-encoded proteins with TYA, reverse transcriptase, integrase domains in various combinations	GO:0003676~nucleic acid binding;GO:0004190~aspartic-type endopeptidase activity;GO:0008270~zinc ion binding;GO:0015074~DNA integration;	-	-	-
TR30950|c0_g6	-6.7	5e-05	0.000911704	Down	-	-	-	tr|Q2MCK3|Q2MCK3_CITSI Polyprotein (Fragment) OS=Citrus sinensis GN=pol PE=4 SV=1	gi|85813755|emb|CAJ65807.1| polyprotein [Citrus sinensis]	E4Z8P7_MALDO/666-859 E4Z8P7.1 PF00078.23;RVT_1;	At2g10780 [R] KOG0017 FOG: Transposon-encoded proteins with TYA, reverse transcriptase, integrase domains in various combinations	GO:0003676~nucleic acid binding;GO:0004190~aspartic-type endopeptidase activity;GO:0008270~zinc ion binding;GO:0015074~DNA integration;	-	-	-
TR30950|c0_g7	-5.8	5e-05	0.000911704	Down	-	-	-	tr|V9LM26|V9LM26_ZIZJJ Reverse transcriptase (Fragment) OS=Ziziphus jujuba PE=4 SV=1	gi|403397786|gb|AFR43604.1| reverse transcriptase, partial [Ziziphus jujuba]	V9LLY6_ZIZJJ/1-144 V9LLY6.1 PF00078.23;RVT_1;	At2g06470 [R] KOG0017 FOG: Transposon-encoded proteins with TYA, reverse transcriptase, integrase domains in various combinations	GO:0003964~RNA-directed DNA polymerase activity;	-	-	-
TR30969|c1_g3	3.8	5e-05	0.000911704	Up	-	-	-	-	-	-	-	-	-	-	-
TR31007|c1_g1	5.3	5e-05	0.000911704	Up	-	-	-	tr|A0A068UKB8|A0A068UKB8_COFCA Coffea canephora DH200=94 genomic scaffold, scaffold_36 OS=Coffea canephora GN=GSCOC_T00028150001 PE=4 SV=1	gi|661887210|emb|CDP08990.1| unnamed protein product [Coffea canephora]	W9SME0_9ROSA/5-157 W9SME0.1 PF00190.18;Cupin_1;	At1g07750 [NK] proteins (or domains) not included into any KOG	GO:0045735~nutrient reservoir activity;	-	-	-
TR3100|c0_g1	3.5	5e-05	0.000911704	Up	-	-	-	-	-	-	-	-	-	-	-
TR31012|c0_g1	-1.6	5e-05	0.000911704	Down	-	-	-	tr|Q9SIF9|Q9SIF9_ARATH En/Spm-like transposon protein OS=Arabidopsis thaliana GN=At2g11580 PE=4 SV=1	gi|848865460|ref|XP_012833436.1| PREDICTED: uncharacterized protein LOC105954308 [Erythranthe guttatus]	Q9SIF9_ARATH/76-145 Q9SIF9.1 PF13952.2;DUF4216;	At2g11580 [NK] proteins (or domains) not included into any KOG	-	-	-	-
TR31062|c1_g10	5.8	5e-05	0.000911704	Up	-	-	-	tr|D7TL10|D7TL10_VITVI Putative uncharacterized protein OS=Vitis vinifera GN=VIT_08s0056g00790 PE=4 SV=1	gi|225439141|ref|XP_002271601.1| PREDICTED: ELMO domain-containing protein B isoform X1 [Vitis vinifera]	-	-	GO:0009407~toxin catabolic process;GO:0009611~response to wounding;GO:0009738~abscisic acid-activated signaling pathway;GO:0010583~response to cyclopentenone;GO:0016036~cellular response to phosphate starvation;GO:0019375~galactolipid biosynthetic process;GO:0042538~hyperosmotic salinity response;GO:0042631~cellular response to water deprivation;	-	-	-
TR31062|c1_g5	-2.8	5e-05	0.000911704	Down	-	-	-	tr|D7TL10|D7TL10_VITVI Putative uncharacterized protein OS=Vitis vinifera GN=VIT_08s0056g00790 PE=4 SV=1	gi|225439141|ref|XP_002271601.1| PREDICTED: ELMO domain-containing protein B isoform X1 [Vitis vinifera]	-	-	GO:0009407~toxin catabolic process;GO:0009611~response to wounding;GO:0009738~abscisic acid-activated signaling pathway;GO:0010583~response to cyclopentenone;GO:0016036~cellular response to phosphate starvation;GO:0019375~galactolipid biosynthetic process;GO:0042538~hyperosmotic salinity response;GO:0042631~cellular response to water deprivation;	-	-	-
TR31072|c0_g1	-6	5e-05	0.000911704	Down	-	-	-	-	-	-	-	-	-	-	-
TR31072|c0_g2	-5.2	5e-05	0.000911704	Down	-	-	-	-	-	-	-	-	-	-	-
TR31072|c0_g3	-6	5e-05	0.000911704	Down	-	-	-	-	-	-	-	-	-	-	-
TR31082|c0_g1	-8.5	5e-05	0.000911704	Down	-	-	-	tr|A0A072VIL9|A0A072VIL9_MEDTR B3 DNA-binding domain protein OS=Medicago truncatula GN=MTR_1g050845 PE=4 SV=1	gi|502166307|ref|XP_004513853.1| PREDICTED: uncharacterized protein LOC101508632 [Cicer arietinum]	-	At2g07660 [R] KOG0017 FOG: Transposon-encoded proteins with TYA, reverse transcriptase, integrase domains in various combinations	GO:0003676~nucleic acid binding;GO:0003677~DNA binding;GO:0004190~aspartic-type endopeptidase activity;GO:0005634~nucleus;GO:0006351~transcription, DNA-templated;GO:0006355~regulation of transcription, DNA-templated;GO:0015074~DNA integration;	-	-	-
TR31149|c0_g2	-3.6	5e-05	0.000911704	Down	-	-	-	tr|A5B6C0|A5B6C0_VITVI Putative uncharacterized protein OS=Vitis vinifera GN=VITISV_036935 PE=4 SV=1	gi|743758696|ref|XP_010928252.1| PREDICTED: LOW QUALITY PROTEIN: G-type lectin S-receptor-like serine/threonine-protein kinase At2g19130 [Elaeis guineensis]	-	-	-	-	-	-
TR3114|c0_g1	2.2	5e-05	0.000911704	Up	-	-	-	-	-	-	-	-	-	-	-
TR31150|c0_g4	4.9	5e-05	0.000911704	Up	-	-	-	-	-	-	-	-	-	-	-
TR31160|c0_g2	4.9	5e-05	0.000911704	Up	-	-	-	-	-	-	-	-	-	-	-
TR31160|c1_g4	-1.4	5e-05	0.000911704	Down	-	-	-	-	-	-	-	-	-	-	-
TR31160|c3_g4	-2.6	5e-05	0.000911704	Down	-	-	-	-	-	-	-	-	-	-	-
TR31172|c1_g5	2.7	5e-05	0.000911704	Up	-	-	-	-	-	-	-	-	-	-	-
TR31196|c0_g1	-3.8	5e-05	0.000911704	Down	-	-	-	tr|A0A061DMS1|A0A061DMS1_THECC Uncharacterized protein isoform 1 OS=Theobroma cacao GN=TCM_000506 PE=4 SV=1	gi|590704229|ref|XP_007047101.1| Uncharacterized protein isoform 1 [Theobroma cacao]	-	-	GO:0009560~embryo sac egg cell differentiation;GO:0016874~ligase activity;	-	-	-
TR31196|c0_g8	-4.3	5e-05	0.000911704	Down	-	-	-	tr|A0A061DMS1|A0A061DMS1_THECC Uncharacterized protein isoform 1 OS=Theobroma cacao GN=TCM_000506 PE=4 SV=1	gi|590704229|ref|XP_007047101.1| Uncharacterized protein isoform 1 [Theobroma cacao]	-	-	GO:0009560~embryo sac egg cell differentiation;GO:0016874~ligase activity;	-	-	-
TR31222|c0_g2	-2.7	5e-05	0.000911704	Down	-	-	-	-	-	-	-	-	-	-	-
TR31223|c2_g1	-2.7	5e-05	0.000911704	Down	-	-	-	-	-	-	-	-	-	-	-
TR31229|c0_g1	2.9	5e-05	0.000911704	Up	VTC4	inositol-phosphate phosphatase / L-galactose 1-phosphate phosphatase	sp|O49071|IMPP_MESCR Inositol monophosphatase OS=Mesembryanthemum crystallinum GN=IMP1 PE=2 SV=1	tr|M9RXA7|M9RXA7_CAMSI L-galactose-1-phosphate phosphatase OS=Camellia sinensis GN=GPP PE=2 SV=1	gi|477541653|gb|AGI78463.1| L-galactose-1-phosphate phosphatase [Camellia sinensis]	M9RXA7_CAMSI/6-270 M9RXA7.1 PF00459.21;Inositol_P;	At3g02870 [G] KOG2951 Inositol monophosphatase	GO:0000287~magnesium ion binding;GO:0005829~cytosol;GO:0005886~plasma membrane;GO:0006021~inositol biosynthetic process;GO:0008934~inositol monophosphate 1-phosphatase activity;GO:0009409~response to cold;GO:0010347~L-galactose-1-phosphate phosphatase activity;GO:0016311~dephosphorylation;GO:0019853~L-ascorbic acid biosynthetic process;GO:0046854~phosphatidylinositol phosphorylation;GO:0046872~me…	EC:3.1.3.25 3.1.3.93	K10047	ko00053~Ascorbate and aldarate metabolism;ko00562~Inositol phosphate metabolism;ko04070~Phosphatidylinositol signaling system;
TR31229|c0_g3	3	5e-05	0.000911704	Up	VTC4	inositol-phosphate phosphatase / L-galactose 1-phosphate phosphatase	sp|O49071|IMPP_MESCR Inositol monophosphatase OS=Mesembryanthemum crystallinum GN=IMP1 PE=2 SV=1	tr|M9RXA7|M9RXA7_CAMSI L-galactose-1-phosphate phosphatase OS=Camellia sinensis GN=GPP PE=2 SV=1	gi|477541653|gb|AGI78463.1| L-galactose-1-phosphate phosphatase [Camellia sinensis]	M9RXA7_CAMSI/6-270 M9RXA7.1 PF00459.21;Inositol_P;	At3g02870 [G] KOG2951 Inositol monophosphatase	GO:0000287~magnesium ion binding;GO:0005829~cytosol;GO:0005886~plasma membrane;GO:0006021~inositol biosynthetic process;GO:0008934~inositol monophosphate 1-phosphatase activity;GO:0009409~response to cold;GO:0010347~L-galactose-1-phosphate phosphatase activity;GO:0016311~dephosphorylation;GO:0019853~L-ascorbic acid biosynthetic process;GO:0046854~phosphatidylinositol phosphorylation;GO:0046872~me…	EC:3.1.3.25 3.1.3.93	K10047	ko00053~Ascorbate and aldarate metabolism;ko00562~Inositol phosphate metabolism;ko04070~Phosphatidylinositol signaling system;
TR31371|c0_g2	-3.3	5e-05	0.000911704	Down	-	-	-	tr|A0A061GXX0|A0A061GXX0_THECC ENTH/VHS family protein OS=Theobroma cacao GN=TCM_041849 PE=4 SV=1	gi|590589364|ref|XP_007016428.1| ENTH/VHS family protein [Theobroma cacao]	V4SC08_9ROSI/42-166 V4SC08.1 PF01417.16;ENTH;	At3g46540 [F] KOG2056 Equilibrative nucleoside transporter protein	-	-	-	-
TR31372|c0_g2	3.7	5e-05	0.000911704	Up	-	-	-	-	-	-	-	-	-	-	-
TR31376|c0_g1	-4.5	5e-05	0.000911704	Down	-	-	-	-	-	-	-	-	-	-	-
TR31376|c0_g2	-5.2	5e-05	0.000911704	Down	-	-	-	-	-	-	-	-	-	-	-
TR31380|c0_g3	-4.1	5e-05	0.000911704	Down	FATB	fatty acyl-ACP thioesterase B	sp|Q39513|FATB_CUPHO Palmitoyl-acyl carrier protein thioesterase, chloroplastic OS=Cuphea hookeriana GN=FATB1 PE=2 SV=1	tr|C3W2P9|C3W2P9_9ERIC Acyl acyl-carrier-protein thioesterase type B OS=Camellia oleifera GN=FatB1 PE=2 SV=1	gi|229358077|gb|ACQ57187.1| acyl acyl-carrier-protein thioesterase type B [Camellia oleifera]	C3W2P9_9ERIC/138-402 C3W2P9.1 PF01643.13;Acyl-ACP_TE;	At1g08510 [NK] proteins (or domains) not included into any KOG	GO:0000036~ACP phosphopantetheine attachment site binding involved in fatty acid biosynthetic process;GO:0006633~fatty acid biosynthetic process;GO:0009507~chloroplast;GO:0009536~plastid;GO:0016297~acyl-[acyl-carrier-protein] hydrolase activity;GO:0016790~thiolester hydrolase activity;GO:0047381~dodecanoyl-[acyl-carrier-protein] hydrolase activity;	EC:3.1.2.14 3.1.2.21	K10781	ko00061~Fatty acid biosynthesis;ko01212~Fatty acid metabolism;
TR31383|c0_g1	-5.7	5e-05	0.000911704	Down	ndhA	NAD(P)H-quinone oxidoreductase subunit 1	sp|Q49KU3|NU1C_EUCGG NAD(P)H-quinone oxidoreductase subunit 1, chloroplastic OS=Eucalyptus globulus subsp. globulus GN=ndhA PE=3 SV=1	tr|F2W5I8|F2W5I8_9ERIC NAD(P)H-quinone oxidoreductase subunit 1 (Fragment) OS=Polyspora chrysandra GN=ndhA PE=3 SV=1	gi|325610486|gb|ADZ36437.1| NADH dehydrogenase subunit 1 [Polyspora chrysandra]	K4EPL4_DATST/31-356 K4EPL4.1 PF00146.17;NADHdh;	AtCh077 [C] KOG3256 NADH:ubiquinone oxidoreductase, NDUFS8/23 kDa subunit	GO:0005886~plasma membrane;GO:0009535~chloroplast thylakoid membrane;GO:0016021~integral component of membrane;GO:0016491~oxidoreductase activity;GO:0016655~oxidoreductase activity, acting on NAD(P)H, quinone or similar compound as acceptor;GO:0019684~photosynthesis, light reaction;GO:0048038~quinone binding;	EC:1.6.5.3	K05572	ko00190~Oxidative phosphorylation;
TR31429|c0_g2	-6.3	5e-05	0.000911704	Down	psbB	photosystem II CP47 chlorophyll apoprotein	sp|A6MM62|PSBB_BUXMI Photosystem II CP47 reaction center protein OS=Buxus microphylla GN=psbB PE=3 SV=1	tr|M1DZ44|M1DZ44_SOLTU Photosystem II CP47 reaction center protein OS=Solanum tuberosum GN=PGSC0003DMG400046303 PE=3 SV=1	gi|242053059|ref|XP_002455675.1| hypothetical protein SORBIDRAFT_03g020131, partial [Sorghum bicolor]	W5ETX2_WHEAT/1-182 W5ETX2.1 PF00421.15;PSII;	AtCh048 [NK] proteins (or domains) not included into any KOG	GO:0009521~photosystem;GO:0009523~photosystem II;GO:0009535~chloroplast thylakoid membrane;GO:0009767~photosynthetic electron transport chain;GO:0009772~photosynthetic electron transport in photosystem II;GO:0016021~integral component of membrane;GO:0016168~chlorophyll binding;GO:0018298~protein-chromophore linkage;GO:0045156~electron transporter, transferring electrons within the cyclic electron…	-	K02704	ko00195~Photosynthesis;
TR31451|c0_g1	-3	5e-05	0.000911704	Down	MFP2	enoyl-CoA hydratase/3-hydroxyacyl-CoA dehydrogenase	sp|Q39659|MFPA_CUCSA Glyoxysomal fatty acid beta-oxidation multifunctional protein MFP-a OS=Cucumis sativus PE=1 SV=1	tr|A0A077DAS1|A0A077DAS1_9ERIC Fatty acid beta-oxidation multifunctional protein OS=Camellia oleifera PE=2 SV=1	gi|674781086|gb|AIL29217.1| fatty acid beta-oxidation multifunctional protein [Camellia oleifera]	C0P321_MAIZE/171-260 C0P321.1 PF00725.18;3HCDH;	At3g06860 [I] KOG1683 Hydroxyacyl-CoA dehydrogenase/enoyl-CoA hydratase	GO:0003857~3-hydroxyacyl-CoA dehydrogenase activity;GO:0004165~dodecenoyl-CoA delta-isomerase activity;GO:0004300~enoyl-CoA hydratase activity;GO:0005618~cell wall;GO:0005730~nucleolus;GO:0005777~peroxisome;GO:0006631~fatty acid metabolic process;GO:0006635~fatty acid beta-oxidation;GO:0007031~peroxisome organization;GO:0008692~3-hydroxybutyryl-CoA epimerase activity;GO:0009062~fatty acid catabol…	EC:4.2.1.17 1.1.1.35 1.1.1.211	K10527	ko00071~Fatty acid degradation;ko00592~alpha-Linolenic acid metabolism;ko01212~Fatty acid metabolism;
TR31460|c0_g2	-4.8	5e-05	0.000911704	Down	-	-	-	-	-	-	-	-	-	-	-
TR31640|c0_g2	-6.6	5e-05	0.000911704	Down	rbcL	ribulose-bisphosphate carboxylase large chain	sp|O19872|RBL_BIXOR Ribulose bisphosphate carboxylase large chain (Fragment) OS=Bixa orellana GN=rbcL PE=3 SV=2	tr|A0A0F7EVP1|A0A0F7EVP1_9ROSI Ribulose-1,5-bisphosphate carboxylase/oxygenase large subunit (Fragment) OS=Tilia x europaea GN=rbcL PE=4 SV=1	gi|817992409|gb|AKG25369.1| ribulose-1,5-bisphosphate carboxylase/oxygenase large subunit, partial (plastid) [Tilia x europaea]	Q9XQE5_9ROSI/144-452 Q9XQE5.1 PF00016.16;RuBisCO_large;	AtCh031 [NK] proteins (or domains) not included into any KOG	GO:0000287~magnesium ion binding;GO:0004497~monooxygenase activity;GO:0009507~chloroplast;GO:0009536~plastid;GO:0009853~photorespiration;GO:0015977~carbon fixation;GO:0015979~photosynthesis;GO:0016984~ribulose-bisphosphate carboxylase activity;GO:0019253~reductive pentose-phosphate cycle;	EC:4.1.1.39	K01601	ko00630~Glyoxylate and dicarboxylate metabolism;ko00710~Carbon fixation in photosynthetic organisms;ko01200~Carbon metabolism;
TR3167|c0_g1	2.2	5e-05	0.000911704	Up	-	-	-	-	-	-	-	-	-	-	-
TR31683|c0_g1	-6.1	5e-05	0.000911704	Down	-	-	-	-	-	-	-	-	-	-	-
TR31696|c0_g2	-3.7	5e-05	0.000911704	Down	-	-	-	-	-	-	-	-	-	-	-
TR31733|c0_g11	-4.7	5e-05	0.000911704	Down	-	-	-	-	-	-	-	-	-	-	-
TR31802|c2_g1	7.3	5e-05	0.000911704	Up	-	-	-	tr|A0A059A382|A0A059A382_EUCGR Uncharacterized protein OS=Eucalyptus grandis GN=EUGRSUZ_K02234 PE=4 SV=1	gi|702495122|ref|XP_010036906.1| PREDICTED: non-specific lipid-transfer protein 2-like [Eucalyptus grandis]	A0A059A382_EUCGR/8-92 A0A059A382.1 PF14368.2;LTP_2;	-	-	-	-	-
TR31831|c0_g1	4.7	5e-05	0.000911704	Up	-	-	-	-	-	-	-	-	-	-	-
TR31836|c0_g6	6.4	5e-05	0.000911704	Up	-	-	sp|Q9ZSW9|TCTP_HEVBR Translationally-controlled tumor protein homolog OS=Hevea brasiliensis GN=TCTP PE=2 SV=1	tr|M5XPD7|M5XPD7_PRUPE Uncharacterized protein OS=Prunus persica GN=PRUPE_ppa009639mg PE=4 SV=1	gi|596132268|ref|XP_007222184.1| hypothetical protein PRUPE_ppa009639mg [Prunus persica]	A9P9S3_POPTR/1-164 A9P9S3.1 PF00838.13;TCTP;	At3g16640 [DZ] KOG1727 Microtubule-binding protein (translationally controlled tumor protein)	GO:0001558~regulation of cell growth;GO:0005634~nucleus;GO:0005737~cytoplasm;GO:0005774~vacuolar membrane;GO:0005794~Golgi apparatus;GO:0005829~cytosol;GO:0005886~plasma membrane;GO:0007067~mitotic nuclear division;GO:0007346~regulation of mitotic cell cycle;GO:0008017~microtubule binding;GO:0008283~cell proliferation;GO:0009506~plasmodesma;GO:0009507~chloroplast;GO:0009579~thylakoid;GO:0009734~a…	-	-	-
TR31836|c2_g2	-4.5	5e-05	0.000911704	Down	-	-	-	-	-	-	-	-	-	-	-
TR3188|c0_g1	-4.3	5e-05	0.000911704	Down	-	-	-	-	-	-	-	-	-	-	-
TR3188|c0_g2	-7.4	5e-05	0.000911704	Down	-	-	-	-	-	-	-	-	-	-	-
TR31917|c0_g1	2.7	5e-05	0.000911704	Up	-	-	-	-	-	-	-	-	-	-	-
TR31932|c1_g1	-6.5	5e-05	0.000911704	Down	-	-	-	-	-	-	-	-	-	-	-
TR31937|c0_g3	-2.6	5e-05	0.000911704	Down	-	-	-	tr|A0A022RAF7|A0A022RAF7_ERYGU Uncharacterized protein OS=Erythranthe guttata GN=MIMGU_mgv1a026191mg PE=4 SV=1	gi|604332659|gb|EYU37241.1| hypothetical protein MIMGU_mgv1a026191mg [Erythranthe guttata]	A0A022RAF7_MIMGU/5-156 A0A022RAF7.1 PF00582.22;Usp;	-	GO:0006950~response to stress;	-	-	-
TR31947|c0_g1	-7	5e-05	0.000911704	Down	-	-	-	tr|A0A061DNT9|A0A061DNT9_THECC Gag protease polyprotein OS=Theobroma cacao GN=TCM_003220 PE=4 SV=1	gi|590714517|ref|XP_007049935.1| Gag protease polyprotein [Theobroma cacao]	A2I5E5_BETVU/1137-1253 A2I5E5.1 PF00665.22;rve;	-	GO:0003676~nucleic acid binding;GO:0004190~aspartic-type endopeptidase activity;GO:0008233~peptidase activity;GO:0008270~zinc ion binding;GO:0015074~DNA integration;	-	-	-
TR31947|c0_g2	-8.2	5e-05	0.000911704	Down	-	-	-	tr|A0A061DNT9|A0A061DNT9_THECC Gag protease polyprotein OS=Theobroma cacao GN=TCM_003220 PE=4 SV=1	gi|590714517|ref|XP_007049935.1| Gag protease polyprotein [Theobroma cacao]	H1ACC3_9GENT/788-902 H1ACC3.1 PF00665.22;rve;	-	GO:0003676~nucleic acid binding;GO:0004190~aspartic-type endopeptidase activity;GO:0008233~peptidase activity;GO:0008270~zinc ion binding;GO:0015074~DNA integration;	-	-	-
TR32021|c4_g1	2.5	5e-05	0.000911704	Up	-	-	-	-	-	-	-	-	-	-	-
TR32036|c0_g1	-4.6	5e-05	0.000911704	Down	-	-	-	-	-	-	-	-	-	-	-
TR32043|c0_g1	-5.8	5e-05	0.000911704	Down	-	-	-	tr|O23864|O23864_9ORYZ Polyprotein OS=Oryza australiensis PE=4 SV=1	gi|721669377|ref|XP_010236271.1| PREDICTED: uncharacterized protein LOC104583933 [Brachypodium distachyon]	O23864_9ORYZ/94-210 O23864.1 PF14227.2;UBN2_2;	-	GO:0003676~nucleic acid binding;GO:0003824~catalytic activity;GO:0008270~zinc ion binding;GO:0015074~DNA integration;	-	-	-
TR32043|c0_g2	-7.3	5e-05	0.000911704	Down	-	-	-	tr|M7ZL73|M7ZL73_TRIUA Protein phosphatase 2C 35 OS=Triticum urartu GN=TRIUR3_30638 PE=4 SV=1	gi|721687252|ref|XP_010239195.1| PREDICTED: uncharacterized protein LOC104585011 [Brachypodium distachyon]	O23864_9ORYZ/94-210 O23864.1 PF14227.2;UBN2_2;	-	GO:0003676~nucleic acid binding;GO:0003824~catalytic activity;GO:0005524~ATP binding;GO:0006310~DNA recombination;GO:0008026~ATP-dependent helicase activity;GO:0008270~zinc ion binding;GO:0009378~four-way junction helicase activity;GO:0015074~DNA integration;GO:0016301~kinase activity;GO:0036310~annealing helicase activity;GO:0043138~3'-5' DNA helicase activity;	-	-	-
TR32046|c0_g1	-3.5	5e-05	0.000911704	Down	-	-	-	-	-	-	-	-	-	-	-
TR32066|c0_g1	-2.9	5e-05	0.000911704	Down	-	-	-	-	-	-	-	-	-	-	-
TR32080|c0_g1	2.3	5e-05	0.000911704	Up	-	-	-	-	-	-	-	-	-	-	-
TR32115|c0_g1	-3.6	5e-05	0.000911704	Down	-	-	-	-	-	-	-	-	-	-	-
TR32155|c0_g3	3.8	5e-05	0.000911704	Up	-	-	-	tr|A0A068TYD9|A0A068TYD9_COFCA Coffea canephora DH200=94 genomic scaffold, scaffold_6 OS=Coffea canephora GN=GSCOC_T00034841001 PE=4 SV=1	gi|848875779|ref|XP_012838360.1| PREDICTED: MFP1 attachment factor 1-like [Erythranthe guttatus]	-	-	-	-	-	-
TR32206|c0_g2	-9.4	5e-05	0.000911704	Down	-	-	-	-	-	-	-	-	-	-	-
TR32206|c0_g3	-6.7	5e-05	0.000911704	Down	-	-	-	-	-	-	-	-	-	-	-
TR32206|c0_g4	-7.3	5e-05	0.000911704	Down	-	-	-	-	-	-	-	-	-	-	-
TR32206|c1_g2	-6	5e-05	0.000911704	Down	-	-	-	-	-	-	-	-	-	-	-
TR32222|c0_g1	-2.1	5e-05	0.000911704	Down	-	-	-	-	-	-	-	-	-	-	-
TR32326|c0_g2	-6.7	5e-05	0.000911704	Down	CML	calcium-binding protein CML	sp|Q9M7R0|ALL8_OLEEU Calcium-binding allergen Ole e 8 OS=Olea europaea PE=1 SV=1	tr|K4C869|K4C869_SOLLC Uncharacterized protein OS=Solanum lycopersicum GN=Solyc06g068960.1 PE=4 SV=1	gi|902185423|gb|KNA10488.1| hypothetical protein SOVF_143520 [Spinacia oleracea]	K4C869_SOLLC/15-78 K4C869.1 PF13499.2;EF-hand_7;	-	GO:0005509~calcium ion binding;	-	K13448	ko04626~Plant-pathogen interaction;
TR32326|c0_g3	-5.2	5e-05	0.000911704	Down	CML	calcium-binding protein CML	sp|Q9M7R0|ALL8_OLEEU Calcium-binding allergen Ole e 8 OS=Olea europaea PE=1 SV=1	tr|M1A4T4|M1A4T4_SOLTU Uncharacterized protein OS=Solanum tuberosum GN=PGSC0003DMG400005745 PE=4 SV=1	gi|672178071|ref|XP_008809156.1| PREDICTED: probable calcium-binding protein CML18 [Phoenix dactylifera]	W5AKJ4_WHEAT/106-166 W5AKJ4.1 PF13499.2;EF-hand_7;	At1g18210 [T] KOG0027 Calmodulin and related proteins (EF-Hand superfamily)	GO:0005509~calcium ion binding;GO:0005634~nucleus;GO:0005737~cytoplasm;GO:0005773~vacuole;GO:0005886~plasma membrane;GO:0009408~response to heat;GO:0009409~response to cold;GO:0009612~response to mechanical stimulus;GO:0009646~response to absence of light;GO:0009733~response to auxin;GO:0009737~response to abscisic acid;GO:0009909~regulation of flower development;GO:0010038~response to metal ion;…	-	K13448	ko04626~Plant-pathogen interaction;
TR32333|c0_g2	-4.2	5e-05	0.000911704	Down	-	-	-	-	-	-	-	-	-	-	-
TR32353|c0_g2	-3	5e-05	0.000911704	Down	-	-	-	-	-	-	-	-	-	-	-
TR32353|c0_g3	-4.1	5e-05	0.000911704	Down	-	-	-	-	-	-	-	-	-	-	-
TR32377|c0_g5	4.8	5e-05	0.000911704	Up	-	-	-	-	-	-	-	-	-	-	-
TR32426|c2_g1	1.6	5e-05	0.000911704	Up	-	-	-	tr|V4SRD9|V4SRD9_9ROSI Uncharacterized protein OS=Citrus clementina GN=CICLE_v10032884mg PE=4 SV=1	gi|567889242|ref|XP_006437143.1| hypothetical protein CICLE_v10032884mg [Citrus clementina]	-	-	GO:0009535~chloroplast thylakoid membrane;	-	-	-
TR32452|c0_g5	-5.3	5e-05	0.000911704	Down	SNRPG, SMG	small nuclear ribonucleoprotein G	sp|O82221|RUXG_ARATH Probable small nuclear ribonucleoprotein G OS=Arabidopsis thaliana GN=At2g23930 PE=2 SV=1	tr|A0A022R5L1|A0A022R5L1_ERYGU Uncharacterized protein OS=Erythranthe guttata GN=MIMGU_mgv1a017351mg PE=4 SV=1	gi|747062661|ref|XP_011077853.1| PREDICTED: probable small nuclear ribonucleoprotein G [Sesamum indicum]	-	At2g23930 [A] KOG1780 Small Nuclear ribonucleoprotein G	GO:0000398~mRNA splicing, via spliceosome;GO:0003723~RNA binding;GO:0005681~spliceosomal complex;GO:0005732~small nucleolar ribonucleoprotein complex;GO:0005829~cytosol;GO:0006397~mRNA processing;GO:0008380~RNA splicing;	-	K11099	ko03040~Spliceosome;
TR32458|c0_g6	-5.7	5e-05	0.000911704	Down	-	-	-	-	-	-	-	-	-	-	-
TR32458|c0_g8	-5.1	5e-05	0.000911704	Down	-	-	-	-	-	-	-	-	-	-	-
TR32458|c0_g9	-4.5	5e-05	0.000911704	Down	-	-	-	-	-	-	-	-	-	-	-
TR32486|c0_g1	-4.5	5e-05	0.000911704	Down	-	-	-	-	-	-	-	-	-	-	-
TR32487|c0_g1	-3.3	5e-05	0.000911704	Down	psbA	photosystem II P680 reaction center D1 protein	sp|P02956|PSBA_AMAHY Photosystem II protein D1 OS=Amaranthus hybridus GN=psbA PE=3 SV=1	tr|A0A0C5CGU3|A0A0C5CGU3_ACTCH Photosystem II protein D1 OS=Actinidia chinensis GN=psbA PE=3 SV=1	gi|34398494|gb|AAQ67339.1| photosystem II thylakoid membrane protein [Glycine max]	Q8HRA2_9BRYO/28-329 Q8HRA2.1 PF00124.15;Photo_RC;	AtCh003 [NK] proteins (or domains) not included into any KOG	GO:0005506~iron ion binding;GO:0009507~chloroplast;GO:0009523~photosystem II;GO:0009535~chloroplast thylakoid membrane;GO:0009536~plastid;GO:0009635~response to herbicide;GO:0009772~photosynthetic electron transport in photosystem II;GO:0010242~oxygen evolving activity;GO:0016021~integral component of membrane;GO:0016168~chlorophyll binding;GO:0018298~protein-chromophore linkage;GO:0042651~thylak…	-	K02703	ko00195~Photosynthesis;
TR32522|c1_g9	-3.9	5e-05	0.000911704	Down	-	-	-	-	-	-	-	-	-	-	-
TR32547|c0_g1	4.4	5e-05	0.000911704	Up	-	-	-	-	-	-	-	-	-	-	-
TR32559|c2_g6	-3.8	5e-05	0.000911704	Down	-	-	-	-	gi|747090364|ref|XP_011092867.1| PREDICTED: putative ER lumen protein-retaining receptor C28H8.4 [Sesamum indicum]	-	-	-	-	-	-
TR32643|c0_g1	-2	5e-05	0.000911704	Down	-	-	-	-	-	-	-	-	-	-	-
TR32662|c0_g1	3.8	5e-05	0.000911704	Up	-	-	-	tr|A0A067GKQ0|A0A067GKQ0_CITSI Uncharacterized protein (Fragment) OS=Citrus sinensis GN=CISIN_1g036243mg PE=4 SV=1	gi|697190212|ref|XP_009604167.1| PREDICTED: uncharacterized protein LOC104099009 [Nicotiana tomentosiformis]	A0A059CWG1_EUCGR/15-129 A0A059CWG1.1 PF12681.3;Glyoxalase_2;	At1g80160 [NK] proteins (or domains) not included into any KOG	GO:0016829~lyase activity;	-	-	-
TR32662|c0_g2	-3.9	5e-05	0.000911704	Down	-	-	-	tr|A0A067GKQ0|A0A067GKQ0_CITSI Uncharacterized protein (Fragment) OS=Citrus sinensis GN=CISIN_1g036243mg PE=4 SV=1	gi|697190212|ref|XP_009604167.1| PREDICTED: uncharacterized protein LOC104099009 [Nicotiana tomentosiformis]	A0A059CWG1_EUCGR/15-129 A0A059CWG1.1 PF12681.3;Glyoxalase_2;	At1g80160 [NK] proteins (or domains) not included into any KOG	GO:0016829~lyase activity;	-	-	-
TR32669|c0_g1	-6.2	5e-05	0.000911704	Down	K07497	putative transposase	sp|Q99315|YG31B_YEAST Transposon Ty3-G Gag-Pol polyprotein OS=Saccharomyces cerevisiae (strain ATCC 204508 / S288c) GN=TY3B-G PE=1 SV=3	tr|Q2MCK3|Q2MCK3_CITSI Polyprotein (Fragment) OS=Citrus sinensis GN=pol PE=4 SV=1	gi|85813755|emb|CAJ65807.1| polyprotein [Citrus sinensis]	M5VK25_PRUPE/1141-1255 M5VK25.1 PF00665.22;rve;	At2g10780 [R] KOG0017 FOG: Transposon-encoded proteins with TYA, reverse transcriptase, integrase domains in various combinations	GO:0000943~retrotransposon nucleocapsid;GO:0003676~nucleic acid binding;GO:0003677~DNA binding;GO:0003723~RNA binding;GO:0003887~DNA-directed DNA polymerase activity;GO:0003964~RNA-directed DNA polymerase activity;GO:0004190~aspartic-type endopeptidase activity;GO:0004523~RNA-DNA hybrid ribonuclease activity;GO:0004540~ribonuclease activity;GO:0005524~ATP binding;GO:0005634~nucleus;GO:0005737~cyt…	-	K07497	-
TR32687|c2_g1	-2.5	5e-05	0.000911704	Down	-	-	-	-	-	-	-	-	-	-	-
TR32687|c4_g6	-1.3	5e-05	0.000911704	Down	-	-	-	-	-	-	-	-	-	-	-
TR32768|c1_g1	5.1	5e-05	0.000911704	Up	-	-	-	-	-	-	-	-	-	-	-
TR32784|c0_g3	-4.3	5e-05	0.000911704	Down	-	-	-	-	-	-	-	-	-	-	-
TR32792|c0_g5	7.1	5e-05	0.000911704	Up	HSD17B12, KAR, IFA38	17beta-estradiol 17-dehydrogenase / very-long-chain 3-oxoacyl-CoA reductase	-	tr|A0A022Q4K8|A0A022Q4K8_ERYGU Uncharacterized protein OS=Erythranthe guttata GN=MIMGU_mgv1a010021mg PE=3 SV=1	gi|848915149|ref|XP_012855373.1| PREDICTED: very-long-chain 3-oxoacyl-CoA reductase 1 [Erythranthe guttatus]	A0A022Q4K8_MIMGU/47-250 A0A022Q4K8.1 PF00106.21;adh_short;	-	GO:0016491~oxidoreductase activity;	EC:1.1.1.62 1.1.1.330	K10251	ko00062~Fatty acid elongation;ko00140~Steroid hormone biosynthesis;ko01040~Biosynthesis of unsaturated fatty acids;ko01212~Fatty acid metabolism;
TR32792|c0_g6	2.5	5e-05	0.000911704	Up	-	-	-	tr|A0A022Q4K8|A0A022Q4K8_ERYGU Uncharacterized protein OS=Erythranthe guttata GN=MIMGU_mgv1a010021mg PE=3 SV=1	gi|848915149|ref|XP_012855373.1| PREDICTED: very-long-chain 3-oxoacyl-CoA reductase 1 [Erythranthe guttatus]	-	-	GO:0016491~oxidoreductase activity;	-	-	-
TR32802|c0_g2	-4.3	5e-05	0.000911704	Down	-	-	-	-	-	-	-	-	-	-	-
TR32810|c0_g1	-4.9	5e-05	0.000911704	Down	-	-	sp|P10978|POLX_TOBAC Retrovirus-related Pol polyprotein from transposon TNT 1-94 OS=Nicotiana tabacum PE=2 SV=1	tr|A5B9M8|A5B9M8_VITVI Putative uncharacterized protein OS=Vitis vinifera GN=VITISV_005279 PE=4 SV=1	gi|147862988|emb|CAN80930.1| hypothetical protein VITISV_005279 [Vitis vinifera]	A5BR97_VITVI/1554-1800 A5BR97.1 PF07727.10;RVT_2;	At3g60170 [R] KOG0017 FOG: Transposon-encoded proteins with TYA, reverse transcriptase, integrase domains in various combinations	GO:0003676~nucleic acid binding;GO:0003964~RNA-directed DNA polymerase activity;GO:0004190~aspartic-type endopeptidase activity;GO:0004519~endonuclease activity;GO:0008270~zinc ion binding;GO:0015074~DNA integration;	-	-	-
TR32919|c0_g2	-4.8	5e-05	0.000911704	Down	-	-	-	-	-	-	-	-	-	-	-
TR32919|c0_g3	-6.8	5e-05	0.000911704	Down	-	-	-	-	-	-	-	-	-	-	-
TR32919|c0_g4	-5.6	5e-05	0.000911704	Down	-	-	-	-	-	-	-	-	-	-	-
TR32919|c0_g5	-6.4	5e-05	0.000911704	Down	-	-	-	-	-	-	-	-	-	-	-
TR32919|c0_g7	-4.3	5e-05	0.000911704	Down	-	-	-	-	-	-	-	-	-	-	-
TR32919|c0_g8	-5.6	5e-05	0.000911704	Down	-	-	-	-	-	-	-	-	-	-	-
TR32919|c0_g9	-5.6	5e-05	0.000911704	Down	-	-	-	-	-	-	-	-	-	-	-
TR32932|c1_g1	6.5	5e-05	0.000911704	Up	RP-S20e, RPS20	small subunit ribosomal protein S20e	sp|P49200|RS201_ARATH 40S ribosomal protein S20-1 OS=Arabidopsis thaliana GN=RPS20A PE=2 SV=2	tr|A9PAL8|A9PAL8_POPTR 40S ribosomal protein S20 OS=Populus trichocarpa GN=POPTR_0012s14470g PE=2 SV=1	gi|224134518|ref|XP_002321843.1| 40S ribosomal protein S20 [Populus trichocarpa]	B9R9P7_RICCO/26-120 B9R9P7.1 PF00338.18;Ribosomal_S10;	At3g45030 [J] KOG0900 40S ribosomal protein S20	GO:0003723~RNA binding;GO:0003735~structural constituent of ribosome;GO:0005618~cell wall;GO:0005730~nucleolus;GO:0005829~cytosol;GO:0005840~ribosome;GO:0006412~translation;GO:0009506~plasmodesma;GO:0015935~small ribosomal subunit;GO:0016020~membrane;GO:0022626~cytosolic ribosome;GO:0022627~cytosolic small ribosomal subunit;	-	K02969	ko03010~Ribosome;
TR33108|c0_g1	-4.9	5e-05	0.000911704	Down	-	-	-	tr|W9QW74|W9QW74_9ROSA Uncharacterized protein OS=Morus notabilis GN=L484_017446 PE=4 SV=1	gi|703077643|ref|XP_010090644.1| hypothetical protein L484_017446 [Morus notabilis]	Q9SKI8_ARATH/618-659 Q9SKI8.1 PF09337.6;zf-H2C2;	At2g10780 [R] KOG0017 FOG: Transposon-encoded proteins with TYA, reverse transcriptase, integrase domains in various combinations	GO:0003676~nucleic acid binding;GO:0015074~DNA integration;	-	-	-
TR33108|c0_g19	-4.7	5e-05	0.000911704	Down	-	-	-	tr|Q949K9|Q949K9_CICAR Putative polyprotein (Fragment) OS=Cicer arietinum GN=pol PE=4 SV=1	gi|14716946|emb|CAC44142.1| putative polyprotein [Cicer arietinum]	Q9SKI8_ARATH/618-659 Q9SKI8.1 PF09337.6;zf-H2C2;	At2g10780 [R] KOG0017 FOG: Transposon-encoded proteins with TYA, reverse transcriptase, integrase domains in various combinations	GO:0003676~nucleic acid binding;GO:0004190~aspartic-type endopeptidase activity;GO:0015074~DNA integration;	-	-	-
TR33108|c0_g23	-6.1	5e-05	0.000911704	Down	-	-	-	tr|Q949K9|Q949K9_CICAR Putative polyprotein (Fragment) OS=Cicer arietinum GN=pol PE=4 SV=1	gi|14716946|emb|CAC44142.1| putative polyprotein [Cicer arietinum]	Q9SKI8_ARATH/618-659 Q9SKI8.1 PF09337.6;zf-H2C2;	At2g10780 [R] KOG0017 FOG: Transposon-encoded proteins with TYA, reverse transcriptase, integrase domains in various combinations	GO:0003676~nucleic acid binding;GO:0004190~aspartic-type endopeptidase activity;GO:0015074~DNA integration;	-	-	-
TR33108|c0_g8	-6.7	5e-05	0.000911704	Down	-	-	-	tr|Q949K9|Q949K9_CICAR Putative polyprotein (Fragment) OS=Cicer arietinum GN=pol PE=4 SV=1	gi|14716946|emb|CAC44142.1| putative polyprotein [Cicer arietinum]	Q9SKI8_ARATH/618-659 Q9SKI8.1 PF09337.6;zf-H2C2;	At2g10780 [R] KOG0017 FOG: Transposon-encoded proteins with TYA, reverse transcriptase, integrase domains in various combinations	GO:0003676~nucleic acid binding;GO:0004190~aspartic-type endopeptidase activity;GO:0005634~nucleus;GO:0008270~zinc ion binding;GO:0015074~DNA integration;	-	-	-
TR33119|c1_g1	-3.1	5e-05	0.000911704	Down	-	-	-	tr|S8D511|S8D511_9LAMI Uncharacterized protein (Fragment) OS=Genlisea aurea GN=M569_00222 PE=4 SV=1	gi|527209896|gb|EPS74505.1| hypothetical protein M569_00222, partial [Genlisea aurea]	-	-	GO:0003735~structural constituent of ribosome;GO:0006412~translation;GO:0015935~small ribosomal subunit;	-	-	-
TR33124|c0_g2	-2.5	5e-05	0.000911704	Down	-	-	-	-	-	-	-	-	-	-	-
TR33186|c0_g2	-3.6	5e-05	0.000911704	Down	-	-	-	tr|A0A0D3CH83|A0A0D3CH83_BRAOL Uncharacterized protein OS=Brassica oleracea var. oleracea PE=4 SV=1	gi|729362114|ref|XP_010546454.1| PREDICTED: uncharacterized protein LOC104818535 [Tarenaya hassleriana]	Q5JPW6_ORYSJ/176-264 Q5JPW6.1 PF13650.2;Asp_protease_2;	-	GO:0003676~nucleic acid binding;GO:0008270~zinc ion binding;GO:0015074~DNA integration;	-	-	-
TR33229|c0_g4	5.4	5e-05	0.000911704	Up	-	-	-	-	-	-	-	-	-	-	-
TR33247|c0_g1	-10.5	5e-05	0.000911704	Down	-	-	-	-	-	-	-	-	-	-	-
TR33254|c0_g3	1.5	5e-05	0.000911704	Up	-	-	-	tr|D7SU48|D7SU48_VITVI Putative uncharacterized protein OS=Vitis vinifera GN=VIT_04s0008g02810 PE=4 SV=1	gi|296081792|emb|CBI20797.3| unnamed protein product [Vitis vinifera]	-	-	-	-	-	-
TR33279|c1_g1	3.9	5e-05	0.000911704	Up	-	-	-	-	-	-	-	-	-	-	-
TR33286|c2_g9	3.2	5e-05	0.000911704	Up	-	-	-	tr|A5ALH8|A5ALH8_VITVI Putative uncharacterized protein OS=Vitis vinifera GN=VITISV_004987 PE=4 SV=1	gi|359492084|ref|XP_002284740.2| PREDICTED: uncharacterized protein LOC100254082 [Vitis vinifera]	-	At1g76010 [S] KOG2567 Uncharacterized conserved protein	GO:0003676~nucleic acid binding;	-	-	-
TR33360|c0_g5	-4.4	5e-05	0.000911704	Down	-	-	-	tr|A0A061FSV3|A0A061FSV3_THECC LRR and NB-ARC domains-containing disease resistance protein, putative OS=Theobroma cacao GN=TCM_045104 PE=4 SV=1	gi|590569027|ref|XP_007010957.1| LRR and NB-ARC domains-containing disease resistance protein, putative [Theobroma cacao]	I6TS99_9ROSI/1-168 I6TS99.1 PF00931.18;NB-ARC;	-	GO:0043531~ADP binding;	-	-	-
TR33384|c0_g2	-5.4	5e-05	0.000911704	Down	-	-	-	-	-	-	-	-	-	-	-
TR33384|c0_g3	-7.9	5e-05	0.000911704	Down	-	-	-	-	-	-	-	-	-	-	-
TR33384|c0_g4	-6.1	5e-05	0.000911704	Down	-	-	-	-	-	-	-	-	-	-	-
TR33388|c0_g2	-2.7	5e-05	0.000911704	Down	-	-	-	-	-	-	-	-	-	-	-
TR33409|c0_g1	-5.9	5e-05	0.000911704	Down	-	-	-	-	-	-	-	-	-	-	-
TR33409|c0_g2	-5.8	5e-05	0.000911704	Down	-	-	-	-	-	-	-	-	-	-	-
TR33409|c0_g3	-7.4	5e-05	0.000911704	Down	-	-	-	-	-	-	-	-	-	-	-
TR33469|c1_g1	2.1	5e-05	0.000911704	Up	-	-	-	-	-	-	-	-	-	-	-
TR33497|c1_g2	-5.3	5e-05	0.000911704	Down	-	-	-	-	-	-	-	-	-	-	-
TR33514|c0_g6	5	5e-05	0.000911704	Up	-	-	-	-	-	-	-	-	-	-	-
TR3352|c0_g1	-4	5e-05	0.000911704	Down	-	-	-	-	-	-	-	-	-	-	-
TR33540|c2_g9	4.6	5e-05	0.000911704	Up	DDX18, HAS1	ATP-dependent RNA helicase DDX18/HAS1	-	tr|U5GUL0|U5GUL0_POPTR Uncharacterized protein OS=Populus trichocarpa GN=POPTR_0001s25780g PE=4 SV=1	gi|566150991|ref|XP_006369562.1| hypothetical protein POPTR_0001s25780g [Populus trichocarpa]	U5GUL0_POPTR/332-417 U5GUL0.1 PF00271.27;Helicase_C;	-	GO:0003676~nucleic acid binding;GO:0003723~RNA binding;GO:0004386~helicase activity;GO:0005524~ATP binding;	EC:3.6.4.13	K13179	-
TR3354|c0_g1	-5.7	5e-05	0.000911704	Down	-	-	sp|P10978|POLX_TOBAC Retrovirus-related Pol polyprotein from transposon TNT 1-94 OS=Nicotiana tabacum PE=2 SV=1	tr|A5B5Q6|A5B5Q6_VITVI Putative uncharacterized protein OS=Vitis vinifera GN=VITISV_007267 PE=4 SV=1	gi|147782060|emb|CAN61004.1| hypothetical protein VITISV_015023 [Vitis vinifera]	A5BJ12_VITVI/987-1233 A5BJ12.1 PF07727.10;RVT_2;	At2g07420 [R] KOG0017 FOG: Transposon-encoded proteins with TYA, reverse transcriptase, integrase domains in various combinations	GO:0003676~nucleic acid binding;GO:0003964~RNA-directed DNA polymerase activity;GO:0004190~aspartic-type endopeptidase activity;GO:0004519~endonuclease activity;GO:0005524~ATP binding;GO:0005739~mitochondrion;GO:0008270~zinc ion binding;GO:0015074~DNA integration;	-	-	-
TR33579|c0_g1	6.6	5e-05	0.000911704	Up	-	-	-	tr|A0A059AGB2|A0A059AGB2_EUCGR Uncharacterized protein OS=Eucalyptus grandis GN=EUGRSUZ_J02069 PE=4 SV=1	gi|629086349|gb|KCW52706.1| hypothetical protein EUGRSUZ_J02069 [Eucalyptus grandis]	-	-	-	-	-	-
TR33598|c0_g11	5	5e-05	0.000911704	Up	-	-	sp|Q2V9B0|MY1R1_SOLTU Transcription factor MYB1R1 OS=Solanum tuberosum PE=2 SV=1	tr|F6HJQ0|F6HJQ0_VITVI Putative uncharacterized protein OS=Vitis vinifera GN=VIT_00s0299g00060 PE=4 SV=1	gi|225468749|ref|XP_002274350.1| PREDICTED: transcription factor MYB1R1 [Vitis vinifera]	Q0PJJ8_SOYBN/98-145 Q0PJJ8.1 PF00249.27;Myb_DNA-binding;	At5g47390 [NK] proteins (or domains) not included into any KOG	GO:0003677~DNA binding;GO:0003682~chromatin binding;GO:0003700~transcription factor activity, sequence-specific DNA binding;GO:0005634~nucleus;GO:0005829~cytosol;GO:0006351~transcription, DNA-templated;GO:0006355~regulation of transcription, DNA-templated;GO:0008270~zinc ion binding;GO:0009908~flower development;GO:0048262~determination of dorsal/ventral asymmetry;	-	-	-
TR33598|c0_g6	5	5e-05	0.000911704	Up	-	-	-	tr|Q0PJJ8|Q0PJJ8_SOYBN MYB transcription factor MYB93 OS=Glycine max GN=MYB93 PE=2 SV=1	gi|351725271|ref|NP_001238622.1| MYB transcription factor MYB180 [Glycine max]	-	At5g47390 [NK] proteins (or domains) not included into any KOG	GO:0003677~DNA binding;GO:0003682~chromatin binding;GO:0008270~zinc ion binding;	-	-	-
TR33606|c0_g2	-3.1	5e-05	0.000911704	Down	-	-	sp|Q3E870|SDH7B_ARATH Succinate dehydrogenase subunit 7B, mitochondrial OS=Arabidopsis thaliana GN=SDH7B PE=1 SV=1	tr|V4TSU7|V4TSU7_9ROSI Uncharacterized protein OS=Citrus clementina GN=CICLE_v10024649mg PE=4 SV=1	gi|297733832|emb|CBI15079.3| unnamed protein product [Vitis vinifera]	-	-	GO:0005739~mitochondrion;GO:0005749~mitochondrial respiratory chain complex II, succinate dehydrogenase complex (ubiquinone);GO:0006099~tricarboxylic acid cycle;GO:0045273~respiratory chain complex II;	-	-	-
TR33607|c0_g2	-7.8	5e-05	0.000911704	Down	-	-	-	-	-	-	-	-	-	-	-
TR33610|c0_g3	-2.2	5e-05	0.000911704	Down	CDK7	cyclin-dependent kinase 7	sp|Q9LMT0|CDKD3_ARATH Cyclin-dependent kinase D-3 OS=Arabidopsis thaliana GN=CDKD-3 PE=1 SV=1	tr|S8D3Y8|S8D3Y8_9LAMI Uncharacterized protein OS=Genlisea aurea GN=M569_02636 PE=4 SV=1	gi|527206607|gb|EPS72121.1| hypothetical protein M569_02636 [Genlisea aurea]	-	At1g18040 [DKL] KOG0659 Cdk activating kinase (CAK)/RNA polymerase II transcription initiation/nucleotide excision repair factor TFIIH/TFIIK, kinase subunit CDK7	GO:0004672~protein kinase activity;GO:0004693~cyclin-dependent protein serine/threonine kinase activity;GO:0005524~ATP binding;GO:0005634~nucleus;GO:0007049~cell cycle;GO:0008353~RNA polymerase II carboxy-terminal domain kinase activity;GO:0030154~cell differentiation;GO:0051301~cell division;GO:0051726~regulation of cell cycle;	EC:2.7.11.22 2.7.11.23	K02202	ko03022~Basal transcription factors;ko03420~Nucleotide excision repair;ko04110~Cell cycle;
TR33635|c0_g11	-5.4	5e-05	0.000911704	Down	-	-	-	-	-	-	-	-	-	-	-
TR33635|c0_g13	-3.7	5e-05	0.000911704	Down	-	-	-	-	-	-	-	-	-	-	-
TR33635|c0_g16	-4	5e-05	0.000911704	Down	-	-	-	-	-	-	-	-	-	-	-
TR33635|c0_g19	-4	5e-05	0.000911704	Down	-	-	-	-	-	-	-	-	-	-	-
TR33635|c0_g6	-3.2	5e-05	0.000911704	Down	-	-	-	-	-	-	-	-	-	-	-
TR33635|c0_g7	-2.9	5e-05	0.000911704	Down	-	-	-	-	-	-	-	-	-	-	-
TR33635|c0_g8	-3.4	5e-05	0.000911704	Down	-	-	-	-	-	-	-	-	-	-	-
TR33648|c0_g3	3.9	5e-05	0.000911704	Up	-	-	-	-	-	-	-	-	-	-	-
TR33787|c0_g2	5.6	5e-05	0.000911704	Up	-	-	sp|Q8VY97|Y4213_ARATH ER membrane protein complex subunit 7 homolog OS=Arabidopsis thaliana GN=At4g32130 PE=2 SV=1	tr|A0A061GHS4|A0A061GHS4_THECC Uncharacterized protein isoform 1 OS=Theobroma cacao GN=TCM_046903 PE=4 SV=1	gi|590572266|ref|XP_007011806.1| Uncharacterized protein isoform 1 [Theobroma cacao]	A0A022PZC4_MIMGU/49-155 A0A022PZC4.1 PF09430.6;DUF2012;	At2g25310 [S] KOG3306 Predicted membrane protein	GO:0005783~endoplasmic reticulum;GO:0005789~endoplasmic reticulum membrane;GO:0016021~integral component of membrane;GO:0030246~carbohydrate binding;	-	-	-
TR3383|c0_g1	2.2	5e-05	0.000911704	Up	-	-	-	-	-	-	-	-	-	-	-
TR33844|c2_g2	2.8	5e-05	0.000911704	Up	-	-	-	-	-	-	-	-	-	-	-
TR33877|c0_g16	-3.6	5e-05	0.000911704	Down	-	-	-	-	-	-	-	-	-	-	-
TR33912|c0_g3	-6.2	5e-05	0.000911704	Down	-	-	-	tr|A0A061FIQ6|A0A061FIQ6_THECC Uncharacterized protein OS=Theobroma cacao GN=TCM_036055 PE=4 SV=1	gi|590602405|ref|XP_007019746.1| Uncharacterized protein TCM_036055 [Theobroma cacao]	-	-	GO:0003676~nucleic acid binding;GO:0004190~aspartic-type endopeptidase activity;GO:0008270~zinc ion binding;GO:0015074~DNA integration;	-	-	-
TR33931|c0_g1	-5.5	5e-05	0.000911704	Down	-	-	sp|P10978|POLX_TOBAC Retrovirus-related Pol polyprotein from transposon TNT 1-94 OS=Nicotiana tabacum PE=2 SV=1	tr|J3N9B0|J3N9B0_ORYBR Uncharacterized protein OS=Oryza brachyantha GN=OB11G23960 PE=4 SV=1	gi|573931847|ref|XP_006651032.1| PREDICTED: uncharacterized protein LOC102707106 [Oryza brachyantha]	Q6L4V3_ORYSJ/817-1065 Q6L4V3.1 PF07727.10;RVT_2;	At1g37110 [R] KOG0017 FOG: Transposon-encoded proteins with TYA, reverse transcriptase, integrase domains in various combinations	GO:0003676~nucleic acid binding;GO:0003964~RNA-directed DNA polymerase activity;GO:0004146~dihydrofolate reductase activity;GO:0004190~aspartic-type endopeptidase activity;GO:0004519~endonuclease activity;GO:0006545~glycine biosynthetic process;GO:0008270~zinc ion binding;GO:0009165~nucleotide biosynthetic process;GO:0015074~DNA integration;GO:0016772~transferase activity, transferring phosphorus…	-	-	-
TR33947|c1_g5	-4.3	5e-05	0.000911704	Down	-	-	sp|H2DH21|C7A29_PANGI Cytochrome P450 CYP72A219 OS=Panax ginseng PE=2 SV=1	tr|U5G1X0|U5G1X0_POPTR Uncharacterized protein OS=Populus trichocarpa GN=POPTR_0011s10140g PE=3 SV=1	gi|566194698|ref|XP_006377673.1| hypothetical protein POPTR_0011s101201g, partial [Populus trichocarpa]	A0A059BPH5_EUCGR/76-506 A0A059BPH5.1 PF00067.18;p450;	At3g14630 [QI] KOG0157 Cytochrome P450 CYP4/CYP19/CYP26 subfamilies	GO:0004497~monooxygenase activity;GO:0005506~iron ion binding;GO:0016021~integral component of membrane;GO:0016705~oxidoreductase activity, acting on paired donors, with incorporation or reduction of molecular oxygen;GO:0016709~oxidoreductase activity, acting on paired donors, with incorporation or reduction of molecular oxygen, NAD(P)H as one donor, and incorporation of one atom of oxygen;GO:002…	-	-	-
TR33962|c3_g1	3.4	5e-05	0.000911704	Up	-	-	-	-	-	-	-	-	-	-	-
TR33993|c2_g7	-5.2	5e-05	0.000911704	Down	-	-	-	-	-	-	-	-	-	-	-
TR33995|c0_g1	-3.6	5e-05	0.000911704	Down	-	-	-	-	-	-	-	-	-	-	-
TR34001|c0_g14	-2.6	5e-05	0.000911704	Down	-	-	-	tr|D7TNL6|D7TNL6_VITVI Putative uncharacterized protein OS=Vitis vinifera GN=VIT_01s0026g00730 PE=4 SV=1	gi|225424766|ref|XP_002268639.1| PREDICTED: uncharacterized protein LOC100250100 isoform X2 [Vitis vinifera]	D7TNL6_VITVI/1-172 D7TNL6.1 PF14009.2;DUF4228;	-	-	-	-	-
TR34015|c0_g4	-1.4	5e-05	0.000911704	Down	-	-	-	tr|D7TFE5|D7TFE5_VITVI Putative uncharacterized protein OS=Vitis vinifera GN=VIT_02s0087g00410 PE=4 SV=1	gi|802701098|ref|XP_012083883.1| PREDICTED: uncharacterized protein LOC105643388 [Jatropha curcas]	D7TFE5_VITVI/9-142 D7TFE5.1 PF00235.15;Profilin;	At4g19400 [NK] proteins (or domains) not included into any KOG	GO:0009062~fatty acid catabolic process;	-	-	-
TR34015|c0_g6	-2.3	5e-05	0.000911704	Down	-	-	-	tr|D7TFE5|D7TFE5_VITVI Putative uncharacterized protein OS=Vitis vinifera GN=VIT_02s0087g00410 PE=4 SV=1	gi|802701098|ref|XP_012083883.1| PREDICTED: uncharacterized protein LOC105643388 [Jatropha curcas]	D7TFE5_VITVI/9-142 D7TFE5.1 PF00235.15;Profilin;	At4g19400 [NK] proteins (or domains) not included into any KOG	GO:0009062~fatty acid catabolic process;	-	-	-
TR34015|c0_g9	1.6	5e-05	0.000911704	Up	-	-	-	tr|D7TFE5|D7TFE5_VITVI Putative uncharacterized protein OS=Vitis vinifera GN=VIT_02s0087g00410 PE=4 SV=1	gi|802701098|ref|XP_012083883.1| PREDICTED: uncharacterized protein LOC105643388 [Jatropha curcas]	D7TFE5_VITVI/9-142 D7TFE5.1 PF00235.15;Profilin;	At4g19400 [NK] proteins (or domains) not included into any KOG	GO:0009062~fatty acid catabolic process;	-	-	-
TR34045|c0_g2	-1.7	5e-05	0.000911704	Down	-	-	-	-	-	-	-	-	-	-	-
TR34075|c0_g1	-4.7	5e-05	0.000911704	Down	NOP1, FBL	rRNA 2'-O-methyltransferase fibrillarin	sp|P21260|YPRO_OWEFU Uncharacterized proline-rich protein (Fragment) OS=Owenia fusiformis PE=4 SV=1	tr|J3KXA5|J3KXA5_ORYBR Uncharacterized protein (Fragment) OS=Oryza brachyantha GN=OB01G16110 PE=4 SV=1	gi|21322711|emb|CAD22154.1| pherophorin-dz1 protein [Volvox carteri f. nagariensis]	-	CE17505 [NK] proteins (or domains) not included into any KOG	GO:0000494~box C/D snoRNA 3'-end processing;GO:0001651~dense fibrillar component;GO:0003677~DNA binding;GO:0003723~RNA binding;GO:0005634~nucleus;GO:0005730~nucleolus;GO:0005732~small nucleolar ribonucleoprotein complex;GO:0005737~cytoplasm;GO:0006351~transcription, DNA-templated;GO:0006364~rRNA processing;GO:0006396~RNA processing;GO:0008033~tRNA processing;GO:0008168~methyltransferase activity;…	EC:2.1.1.-	K14563	ko03008~Ribosome biogenesis in eukaryotes;
TR34075|c0_g4	-7.3	5e-05	0.000911704	Down	-	-	sp|P21260|YPRO_OWEFU Uncharacterized proline-rich protein (Fragment) OS=Owenia fusiformis PE=4 SV=1	tr|D8U364|D8U364_VOLCA Putative uncharacterized protein OS=Volvox carteri GN=VOLCADRAFT_93831 PE=4 SV=1	gi|302843260|ref|XP_002953172.1| hypothetical protein VOLCADRAFT_93831 [Volvox carteri f. nagariensis]	-	-	GO:0003677~DNA binding;GO:0004252~serine-type endopeptidase activity;GO:0016301~kinase activity;GO:0032440~2-alkenal reductase [NAD(P)] activity;	-	-	-
TR34075|c0_g6	-6.5	5e-05	0.000911704	Down	NOP1, FBL	rRNA 2'-O-methyltransferase fibrillarin	sp|P10495|GRP1_PHAVU Glycine-rich cell wall structural protein 1.0 OS=Phaseolus vulgaris PE=2 SV=1	tr|D8TR54|D8TR54_VOLCA Putative uncharacterized protein OS=Volvox carteri GN=VOLCADRAFT_101835 PE=4 SV=1	gi|302834671|ref|XP_002948898.1| hypothetical protein VOLCADRAFT_101835 [Volvox carteri f. nagariensis]	Q9PUB5_DANRE/1-150 Q9PUB5.1 PF16208.1;Keratin_2_head;	At3g17050 [NK] proteins (or domains) not included into any KOG	GO:0000494~box C/D snoRNA 3'-end processing;GO:0001651~dense fibrillar component;GO:0003723~RNA binding;GO:0005576~extracellular region;GO:0005618~cell wall;GO:0005730~nucleolus;GO:0005732~small nucleolar ribonucleoprotein complex;GO:0006396~RNA processing;GO:0008033~tRNA processing;GO:0008649~rRNA methyltransferase activity;GO:0009267~cellular response to starvation;GO:0015030~Cajal body;GO:0030…	EC:2.1.1.-	K14563	ko03008~Ribosome biogenesis in eukaryotes;
TR34079|c0_g2	4.3	5e-05	0.000911704	Up	-	-	-	tr|A0A061DX22|A0A061DX22_THECC LRR and NB-ARC domains-containing disease resistance protein, putative isoform 1 OS=Theobroma cacao GN=TCM_005828 PE=4 SV=1	gi|590724390|ref|XP_007052454.1| LRR and NB-ARC domains-containing disease resistance protein, putative isoform 1 [Theobroma cacao]	-	-	GO:0004721~phosphoprotein phosphatase activity;GO:0043531~ADP binding;	-	-	-
TR34095|c1_g1	-7.3	5e-05	0.000911704	Down	-	-	-	tr|I3SDL9|I3SDL9_MEDTR Uncharacterized protein OS=Medicago truncatula PE=2 SV=1	gi|388500590|gb|AFK38361.1| unknown [Medicago truncatula]	-	-	-	-	-	-
TR34158|c0_g2	-5.5	5e-05	0.000911704	Down	-	-	-	-	-	-	-	-	-	-	-
TR34169|c1_g6	1.4	5e-05	0.000911704	Up	-	-	sp|Q9FHK0|SKI31_ARATH F-box protein SKIP31 OS=Arabidopsis thaliana GN=SKIP31 PE=1 SV=1	tr|D7TFB9|D7TFB9_VITVI Putative uncharacterized protein OS=Vitis vinifera GN=VIT_02s0087g00790 PE=4 SV=1	gi|225427601|ref|XP_002270881.1| PREDICTED: F-box protein SKIP31 [Vitis vinifera]	I1J879_SOYBN/78-124 I1J879.1 PF12937.3;F-box-like;	At5g45360 [NK] proteins (or domains) not included into any KOG	GO:0016567~protein ubiquitination;	-	-	-
TR34169|c1_g8	-1.3	5e-05	0.000911704	Down	-	-	sp|Q9FHK0|SKI31_ARATH F-box protein SKIP31 OS=Arabidopsis thaliana GN=SKIP31 PE=1 SV=1	tr|D7TFB9|D7TFB9_VITVI Putative uncharacterized protein OS=Vitis vinifera GN=VIT_02s0087g00790 PE=4 SV=1	gi|225427601|ref|XP_002270881.1| PREDICTED: F-box protein SKIP31 [Vitis vinifera]	I1J879_SOYBN/78-124 I1J879.1 PF12937.3;F-box-like;	At5g45360 [NK] proteins (or domains) not included into any KOG	GO:0016567~protein ubiquitination;	-	-	-
TR34180|c0_g2	-4.7	5e-05	0.000911704	Down	-	-	-	-	-	-	-	-	-	-	-
TR34183|c0_g6	-7.1	5e-05	0.000911704	Down	-	-	-	-	-	-	-	-	-	-	-
TR34194|c0_g1	4.4	5e-05	0.000911704	Up	-	-	-	-	-	-	-	-	-	-	-
TR34238|c2_g1	-4.8	5e-05	0.000911704	Down	-	-	-	-	-	-	-	-	-	-	-
TR34266|c1_g5	3.8	5e-05	0.000911704	Up	-	-	-	tr|M5WE96|M5WE96_PRUPE Uncharacterized protein OS=Prunus persica GN=PRUPE_ppa001476mg PE=4 SV=1	gi|470129212|ref|XP_004300519.1| PREDICTED: synaptotagmin-5 [Fragaria vesca subsp. vesca]	-	-	GO:0005783~endoplasmic reticulum;	-	-	-
TR34290|c2_g2	5.9	5e-05	0.000911704	Up	-	-	-	-	-	-	-	-	-	-	-
TR34358|c0_g1	-5.4	5e-05	0.000911704	Down	-	-	-	-	-	-	-	-	-	-	-
TR34420|c0_g2	-3.8	5e-05	0.000911704	Down	-	-	-	-	-	-	-	-	-	-	-
TR34424|c0_g1	5.8	5e-05	0.000911704	Up	-	-	-	-	-	-	-	-	-	-	-
TR34445|c1_g1	2.8	5e-05	0.000911704	Up	ARFGAP1	ADP-ribosylation factor GTPase-activating protein 1	sp|Q9M354|AGD6_ARATH Probable ADP-ribosylation factor GTPase-activating protein AGD6 OS=Arabidopsis thaliana GN=AGD6 PE=1 SV=1	tr|A0A068UDS4|A0A068UDS4_COFCA Coffea canephora DH200=94 genomic scaffold, scaffold_22 OS=Coffea canephora GN=GSCOC_T00023552001 PE=4 SV=1	gi|661889916|emb|CDP06636.1| unnamed protein product [Coffea canephora]	-	At3g53710 [TUZ] KOG0704 ADP-ribosylation factor GTPase activator	GO:0005096~GTPase activator activity;GO:0005634~nucleus;GO:0005794~Golgi apparatus;GO:0005829~cytosol;GO:0016192~vesicle-mediated transport;GO:0046872~metal ion binding;	-	K12492	ko04144~Endocytosis;
TR3454|c0_g1	-4.6	5e-05	0.000911704	Down	-	-	-	-	-	-	-	-	-	-	-
TR34594|c5_g5	4.9	5e-05	0.000911704	Up	-	-	-	-	-	-	-	-	-	-	-
TR34605|c0_g2	-5.9	5e-05	0.000911704	Down	-	-	-	tr|A5BPR9|A5BPR9_VITVI Putative uncharacterized protein OS=Vitis vinifera GN=VITISV_013624 PE=4 SV=1	gi|147802350|emb|CAN77122.1| hypothetical protein VITISV_013624 [Vitis vinifera]	A5BPR9_VITVI/501-620 A5BPR9.1 PF00665.22;rve;	At1g32590 [R] KOG0017 FOG: Transposon-encoded proteins with TYA, reverse transcriptase, integrase domains in various combinations	GO:0003676~nucleic acid binding;GO:0008270~zinc ion binding;GO:0015074~DNA integration;	-	-	-
TR34610|c1_g5	-4.2	5e-05	0.000911704	Down	-	-	-	-	-	-	-	-	-	-	-
TR34610|c1_g9	-5.2	5e-05	0.000911704	Down	-	-	-	-	-	-	-	-	-	-	-
TR34618|c1_g7	1.7	5e-05	0.000911704	Up	-	-	sp|Q9SGA0|ACR6_ARATH ACT domain-containing protein ACR6 OS=Arabidopsis thaliana GN=ACR6 PE=2 SV=1	tr|A0A068UYJ1|A0A068UYJ1_COFCA Coffea canephora DH200=94 genomic scaffold, scaffold_74 OS=Coffea canephora GN=GSCOC_T00038290001 PE=4 SV=1	gi|697114431|ref|XP_009611121.1| PREDICTED: uncharacterized protein LOC104104686 isoform X1 [Nicotiana tomentosiformis]	A0A059B7B4_EUCGR/37-99 A0A059B7B4.1 PF01842.21;ACT;	At3g01990 [NK] proteins (or domains) not included into any KOG	GO:0005634~nucleus;GO:0005829~cytosol;GO:0008152~metabolic process;GO:0009506~plasmodesma;GO:0016597~amino acid binding;	-	-	-
TR34647|c0_g4	-3.8	5e-05	0.000911704	Down	-	-	-	-	-	-	-	-	-	-	-
TR34647|c0_g7	-2.5	5e-05	0.000911704	Down	-	-	-	-	-	-	-	-	-	-	-
TR34679|c0_g15	-4.6	5e-05	0.000911704	Down	-	-	-	-	-	-	-	-	-	-	-
TR34679|c0_g22	-6.4	5e-05	0.000911704	Down	-	-	-	-	-	-	-	-	-	-	-
TR34679|c0_g24	-4.8	5e-05	0.000911704	Down	-	-	-	-	-	-	-	-	-	-	-
TR34679|c0_g32	-4.5	5e-05	0.000911704	Down	-	-	-	-	-	-	-	-	-	-	-
TR34679|c0_g35	-5.2	5e-05	0.000911704	Down	-	-	-	-	-	-	-	-	-	-	-
TR34679|c0_g36	-6.6	5e-05	0.000911704	Down	-	-	-	-	-	-	-	-	-	-	-
TR34679|c0_g38	-3.4	5e-05	0.000911704	Down	-	-	-	-	-	-	-	-	-	-	-
TR34679|c0_g45	-3.7	5e-05	0.000911704	Down	-	-	-	-	-	-	-	-	-	-	-
TR34679|c0_g5	-4.6	5e-05	0.000911704	Down	-	-	-	-	-	-	-	-	-	-	-
TR34719|c0_g13	-6.5	5e-05	0.000911704	Down	-	-	-	tr|A9P9R5|A9P9R5_POPTR Uncharacterized protein OS=Populus trichocarpa GN=POPTR_0019s13590g PE=2 SV=1	gi|743892835|ref|XP_011039771.1| PREDICTED: uncharacterized protein LOC105136223 [Populus euphratica]	-	-	GO:0009853~photorespiration;	-	-	-
TR34719|c0_g5	4.9	5e-05	0.000911704	Up	-	-	-	-	-	-	-	-	-	-	-
TR34732|c0_g3	-5.3	5e-05	0.000911704	Down	-	-	-	tr|B2CZY6|B2CZY6_CAMSI Putative cold-inducible protein OS=Camellia sinensis GN=ELIP1 PE=2 SV=1	gi|170522964|gb|ACB20694.1| putative cold-inducible protein [Camellia sinensis]	-	-	-	-	-	-
TR34733|c1_g4	6	5e-05	0.000911704	Up	-	-	-	-	-	-	-	-	-	-	-
TR34740|c1_g1	-6	5e-05	0.000911704	Down	psbJ	photosystem II PsbJ protein	sp|Q49KY4|PSBJ_EUCGG Photosystem II reaction center protein J OS=Eucalyptus globulus subsp. globulus GN=psbJ PE=3 SV=1	tr|K3Z2V1|K3Z2V1_SETIT Uncharacterized protein OS=Setaria italica GN=Si020869m.g PE=3 SV=1	gi|115441443|ref|NP_001045001.1| Os01g0881600 [Oryza sativa Japonica Group]	C3W0Y0_PINCE/1-40 C3W0Y0.1 PF01788.13;PsbJ;	AtCh037 [NK] proteins (or domains) not included into any KOG	GO:0009535~chloroplast thylakoid membrane;GO:0009539~photosystem II reaction center;GO:0015979~photosynthesis;GO:0016021~integral component of membrane;	-	K02711	ko00195~Photosynthesis;
TR34751|c0_g12	-3.2	5e-05	0.000911704	Down	-	-	-	-	-	-	-	-	-	-	-
TR34751|c0_g17	-4.7	5e-05	0.000911704	Down	-	-	-	-	-	-	-	-	-	-	-
TR34751|c0_g23	-5.1	5e-05	0.000911704	Down	-	-	-	-	-	-	-	-	-	-	-
TR34751|c0_g27	-4.7	5e-05	0.000911704	Down	-	-	-	-	-	-	-	-	-	-	-
TR34751|c0_g28	-3.5	5e-05	0.000911704	Down	-	-	-	-	-	-	-	-	-	-	-
TR34751|c0_g31	-5.7	5e-05	0.000911704	Down	-	-	-	-	-	-	-	-	-	-	-
TR34751|c0_g37	-7.6	5e-05	0.000911704	Down	-	-	-	-	-	-	-	-	-	-	-
TR34751|c0_g40	-3.8	5e-05	0.000911704	Down	-	-	-	-	-	-	-	-	-	-	-
TR34751|c0_g49	-4.3	5e-05	0.000911704	Down	-	-	-	-	-	-	-	-	-	-	-
TR34763|c0_g2	-4	5e-05	0.000911704	Down	-	-	-	-	-	-	-	-	-	-	-
TR34763|c1_g1	-5.1	5e-05	0.000911704	Down	E3.2.1.4	endoglucanase	sp|Q9STW8|GUN21_ARATH Endoglucanase 21 OS=Arabidopsis thaliana GN=KOR3 PE=2 SV=1	tr|K4ELD4|K4ELD4_POPTO Endoglucanase OS=Populus tomentosa GN=GH9A1 PE=2 SV=1	gi|42765931|gb|AAS45400.1| endo-1,4-beta-glucanase [Populus tremuloides]	-	At4g24260 [NK] proteins (or domains) not included into any KOG	GO:0005768~endosome;GO:0005769~early endosome;GO:0005794~Golgi apparatus;GO:0005802~trans-Golgi network;GO:0005886~plasma membrane;GO:0008810~cellulase activity;GO:0009504~cell plate;GO:0009624~response to nematode;GO:0009735~response to cytokinin;GO:0009826~unidimensional cell growth;GO:0016021~integral component of membrane;GO:0030244~cellulose biosynthetic process;GO:0030245~cellulose cataboli…	EC:3.2.1.4	K01179	ko00500~Starch and sucrose metabolism;
TR34769|c2_g1	-3.4	5e-05	0.000911704	Down	-	-	-	-	-	-	-	-	-	-	-
TR34886|c1_g1	-4.7	5e-05	0.000911704	Down	-	-	-	-	-	-	-	-	-	-	-
TR34886|c1_g2	-6.2	5e-05	0.000911704	Down	-	-	-	-	-	-	-	-	-	-	-
TR34955|c1_g9	-3	5e-05	0.000911704	Down	-	-	-	-	-	-	-	-	-	-	-
TR35038|c0_g4	-3.8	5e-05	0.000911704	Down	-	-	-	tr|M5VRS8|M5VRS8_PRUPE Uncharacterized protein OS=Prunus persica GN=PRUPE_ppa013894mg PE=4 SV=1	gi|645275143|ref|XP_008242671.1| PREDICTED: uncharacterized protein LOC103340977 [Prunus mume]	-	-	-	-	-	-
TR3504|c0_g1	-5.7	5e-05	0.000911704	Down	-	-	-	-	-	-	-	-	-	-	-
TR35053|c0_g2	4.7	5e-05	0.000911704	Up	-	-	-	-	-	-	-	-	-	-	-
TR35098|c0_g1	4.6	5e-05	0.000911704	Up	-	-	sp|Q41350|OLP1_SOLLC Osmotin-like protein OS=Solanum lycopersicum PE=1 SV=1	tr|A0A075EZS9|A0A075EZS9_TOBAC Osmotin-like protein OS=Nicotiana tabacum GN=LOC543971 PE=2 SV=1	gi|662552171|gb|AIE54288.1| osmotin-like protein [Nicotiana tabacum]	R4KY79_ZIZJJ/34-251 R4KY79.1 PF00314.13;Thaumatin;	At2g28790 [NK] proteins (or domains) not included into any KOG	GO:0000911~cytokinesis by cell plate formation;GO:0005576~extracellular region;GO:0009505~plant-type cell wall;GO:0009506~plasmodesma;GO:0009664~plant-type cell wall organization;GO:0042545~cell wall modification;	-	-	-
TR35098|c0_g2	-4.4	5e-05	0.000911704	Down	-	-	sp|Q41350|OLP1_SOLLC Osmotin-like protein OS=Solanum lycopersicum PE=1 SV=1	tr|A0A075EZS9|A0A075EZS9_TOBAC Osmotin-like protein OS=Nicotiana tabacum GN=LOC543971 PE=2 SV=1	gi|662552171|gb|AIE54288.1| osmotin-like protein [Nicotiana tabacum]	R4KY79_ZIZJJ/34-251 R4KY79.1 PF00314.13;Thaumatin;	At2g28790 [NK] proteins (or domains) not included into any KOG	GO:0000911~cytokinesis by cell plate formation;GO:0005576~extracellular region;GO:0009505~plant-type cell wall;GO:0009506~plasmodesma;GO:0009664~plant-type cell wall organization;GO:0042545~cell wall modification;	-	-	-
TR35121|c3_g1	4.4	5e-05	0.000911704	Up	-	-	-	-	-	-	-	-	-	-	-
TR35137|c2_g6	-5.7	5e-05	0.000911704	Down	-	-	sp|Q6V9I6|HDT1_SOLCH Histone deacetylase HDT1 OS=Solanum chacoense GN=HDT1 PE=2 SV=1	tr|F6HJF0|F6HJF0_VITVI Putative uncharacterized protein OS=Vitis vinifera GN=VIT_03s0132g00020 PE=4 SV=1	gi|296085595|emb|CBI29370.3| unnamed protein product [Vitis vinifera]	-	-	GO:0005730~nucleolus;GO:0006351~transcription, DNA-templated;GO:0006355~regulation of transcription, DNA-templated;GO:0016568~chromatin modification;GO:0016787~hydrolase activity;GO:0046872~metal ion binding;	-	-	-
TR35137|c2_g9	4.6	5e-05	0.000911704	Up	-	-	sp|Q9M4U5|HDT2_MAIZE Histone deacetylase HDT2 OS=Zea mays GN=HDT2 PE=1 SV=1	tr|F6HJF0|F6HJF0_VITVI Putative uncharacterized protein OS=Vitis vinifera GN=VIT_03s0132g00020 PE=4 SV=1	gi|296085595|emb|CBI29370.3| unnamed protein product [Vitis vinifera]	-	-	GO:0001510~RNA methylation;GO:0005730~nucleolus;GO:0006351~transcription, DNA-templated;GO:0006355~regulation of transcription, DNA-templated;GO:0009414~response to water deprivation;GO:0009640~photomorphogenesis;GO:0009651~response to salt stress;GO:0010388~cullin deneddylation;GO:0016568~chromatin modification;GO:0016787~hydrolase activity;GO:0045892~negative regulation of transcription, DNA-te…	-	-	-
TR35142|c0_g2	5.3	5e-05	0.000911704	Up	-	-	-	-	-	-	-	-	-	-	-
TR35172|c0_g2	2.8	5e-05	0.000911704	Up	-	-	-	tr|M1CZ55|M1CZ55_SOLTU Uncharacterized protein OS=Solanum tuberosum GN=PGSC0003DMG401030325 PE=4 SV=1	gi|565368293|ref|XP_006350781.1| PREDICTED: scarecrow-like protein 14-like [Solanum tuberosum]	M0ZPY4_SOLTU/1-239 M0ZPY4.1 PF03514.10;GRAS;	-	GO:0006351~transcription, DNA-templated;GO:0006355~regulation of transcription, DNA-templated;	-	-	-
TR35192|c1_g5	3.9	5e-05	0.000911704	Up	-	-	-	-	-	-	-	-	-	-	-
TR35253|c0_g2	4.4	5e-05	0.000911704	Up	-	-	-	-	-	-	-	-	-	-	-
TR35269|c0_g8	1.8	5e-05	0.000911704	Up	-	-	sp|P27061|PPA1_SOLLC Acid phosphatase 1 OS=Solanum lycopersicum GN=APS1 PE=2 SV=1	tr|A0A068U6L4|A0A068U6L4_COFCA Coffea canephora DH200=94 genomic scaffold, scaffold_9 OS=Coffea canephora GN=GSCOC_T00041745001 PE=4 SV=1	gi|747063376|ref|XP_011078233.1| PREDICTED: acid phosphatase 1-like [Sesamum indicum]	M5W340_PRUPE/33-256 M5W340.1 PF03767.10;Acid_phosphat_B;	At4g29260 [NK] proteins (or domains) not included into any KOG	GO:0003993~acid phosphatase activity;	-	-	-
TR35276|c0_g1	-6.2	5e-05	0.000911704	Down	-	-	-	-	-	-	-	-	-	-	-
TR35276|c0_g10	-5	5e-05	0.000911704	Down	-	-	-	-	-	-	-	-	-	-	-
TR35276|c0_g2	-4.4	5e-05	0.000911704	Down	-	-	-	-	-	-	-	-	-	-	-
TR35276|c0_g3	-6.9	5e-05	0.000911704	Down	-	-	-	-	-	-	-	-	-	-	-
TR35276|c0_g5	-5.1	5e-05	0.000911704	Down	-	-	-	-	-	-	-	-	-	-	-
TR35276|c0_g8	-5	5e-05	0.000911704	Down	-	-	-	-	-	-	-	-	-	-	-
TR35283|c0_g10	1.6	5e-05	0.000911704	Up	PDHA, pdhA	pyruvate dehydrogenase E1 component alpha subunit	sp|P52903|ODPA_SOLTU Pyruvate dehydrogenase E1 component subunit alpha, mitochondrial OS=Solanum tuberosum PE=1 SV=1	tr|I1Z766|I1Z766_CAMSI Pyruvate dehydrogenase E1 component subunit alpha OS=Camellia sinensis PE=2 SV=1	gi|386648168|gb|AFJ15126.1| pyruvate dehydrogenase complex E1 alpha subunit dehydrogenase [Camellia sinensis]	M5XEV9_PRUPE/76-373 M5XEV9.1 PF00676.16;E1_dh;	At1g59900 [C] KOG0225 Pyruvate dehydrogenase E1, alpha subunit	GO:0004739~pyruvate dehydrogenase (acetyl-transferring) activity;GO:0005634~nucleus;GO:0005739~mitochondrion;GO:0005759~mitochondrial matrix;GO:0005829~cytosol;GO:0006096~glycolytic process;GO:0016624~oxidoreductase activity, acting on the aldehyde or oxo group of donors, disulfide as acceptor;GO:0043231~intracellular membrane-bounded organelle;GO:0046686~response to cadmium ion;	EC:1.2.4.1	K00161	ko00010~Glycolysis / Gluconeogenesis;ko00020~Citrate cycle (TCA cycle);ko00620~Pyruvate metabolism;ko01200~Carbon metabolism;ko04066~HIF-1 signaling pathway;ko04922~Glucagon signaling pathway;ko05230~Central carbon metabolism in cancer;
TR35283|c0_g15	3.9	5e-05	0.000911704	Up	PDHA, pdhA	pyruvate dehydrogenase E1 component alpha subunit	sp|P52902|ODPA_PEA Pyruvate dehydrogenase E1 component subunit alpha, mitochondrial OS=Pisum sativum PE=2 SV=1	tr|I1Z766|I1Z766_CAMSI Pyruvate dehydrogenase E1 component subunit alpha OS=Camellia sinensis PE=2 SV=1	gi|386648168|gb|AFJ15126.1| pyruvate dehydrogenase complex E1 alpha subunit dehydrogenase [Camellia sinensis]	M5XEV9_PRUPE/76-373 M5XEV9.1 PF00676.16;E1_dh;	At1g59900 [C] KOG0225 Pyruvate dehydrogenase E1, alpha subunit	GO:0004739~pyruvate dehydrogenase (acetyl-transferring) activity;GO:0005634~nucleus;GO:0005739~mitochondrion;GO:0005759~mitochondrial matrix;GO:0005829~cytosol;GO:0006096~glycolytic process;GO:0008270~zinc ion binding;GO:0009651~response to salt stress;GO:0043231~intracellular membrane-bounded organelle;GO:0046686~response to cadmium ion;GO:0050897~cobalt ion binding;	EC:1.2.4.1	K00161	ko00010~Glycolysis / Gluconeogenesis;ko00020~Citrate cycle (TCA cycle);ko00620~Pyruvate metabolism;ko01200~Carbon metabolism;ko04066~HIF-1 signaling pathway;ko04922~Glucagon signaling pathway;ko05230~Central carbon metabolism in cancer;
TR35283|c0_g26	2.6	5e-05	0.000911704	Up	PDHA, pdhA	pyruvate dehydrogenase E1 component alpha subunit	sp|P52903|ODPA_SOLTU Pyruvate dehydrogenase E1 component subunit alpha, mitochondrial OS=Solanum tuberosum PE=1 SV=1	tr|I1Z766|I1Z766_CAMSI Pyruvate dehydrogenase E1 component subunit alpha OS=Camellia sinensis PE=2 SV=1	gi|386648168|gb|AFJ15126.1| pyruvate dehydrogenase complex E1 alpha subunit dehydrogenase [Camellia sinensis]	M5XEV9_PRUPE/76-373 M5XEV9.1 PF00676.16;E1_dh;	At1g59900 [C] KOG0225 Pyruvate dehydrogenase E1, alpha subunit	GO:0004739~pyruvate dehydrogenase (acetyl-transferring) activity;GO:0005634~nucleus;GO:0005739~mitochondrion;GO:0005759~mitochondrial matrix;GO:0005829~cytosol;GO:0006096~glycolytic process;GO:0016624~oxidoreductase activity, acting on the aldehyde or oxo group of donors, disulfide as acceptor;GO:0043231~intracellular membrane-bounded organelle;GO:0046686~response to cadmium ion;	EC:1.2.4.1	K00161	ko00010~Glycolysis / Gluconeogenesis;ko00020~Citrate cycle (TCA cycle);ko00620~Pyruvate metabolism;ko01200~Carbon metabolism;ko04066~HIF-1 signaling pathway;ko04922~Glucagon signaling pathway;ko05230~Central carbon metabolism in cancer;
TR35296|c0_g1	2.8	5e-05	0.000911704	Up	ppa	inorganic pyrophosphatase	sp|P31414|AVP1_ARATH Pyrophosphate-energized vacuolar membrane proton pump 1 OS=Arabidopsis thaliana GN=AVP1 PE=1 SV=1	tr|A9PFH8|A9PFH8_POPTR Pyrophosphate-energized vacuolar membrane proton pump family protein OS=Populus trichocarpa GN=POPTR_0025s00560g PE=2 SV=1	gi|15982956|gb|AAL11506.1|AF367446_1 vacuolar H+-pyrophosphatase [Prunus persica]	Q8L5B2_OXYRB/20-749 Q8L5B2.1 PF03030.12;H_PPase;	At1g15690 [NK] proteins (or domains) not included into any KOG	GO:0000287~magnesium ion binding;GO:0000325~plant-type vacuole;GO:0004427~inorganic diphosphatase activity;GO:0005739~mitochondrion;GO:0005773~vacuole;GO:0005774~vacuolar membrane;GO:0005794~Golgi apparatus;GO:0005886~plasma membrane;GO:0005887~integral component of plasma membrane;GO:0006814~sodium ion transport;GO:0009414~response to water deprivation;GO:0009507~chloroplast;GO:0009651~response …	EC:3.6.1.1	K01507	ko00190~Oxidative phosphorylation;ko00190~Oxidative phosphorylation;
TR35296|c0_g3	3.5	5e-05	0.000911704	Up	ppa	inorganic pyrophosphatase	sp|P31414|AVP1_ARATH Pyrophosphate-energized vacuolar membrane proton pump 1 OS=Arabidopsis thaliana GN=AVP1 PE=1 SV=1	tr|A9PFH8|A9PFH8_POPTR Pyrophosphate-energized vacuolar membrane proton pump family protein OS=Populus trichocarpa GN=POPTR_0025s00560g PE=2 SV=1	gi|15982956|gb|AAL11506.1|AF367446_1 vacuolar H+-pyrophosphatase [Prunus persica]	R0IM82_9BRAS/21-751 R0IM82.1 PF03030.12;H_PPase;	At1g15690 [NK] proteins (or domains) not included into any KOG	GO:0000287~magnesium ion binding;GO:0000325~plant-type vacuole;GO:0004427~inorganic diphosphatase activity;GO:0005739~mitochondrion;GO:0005773~vacuole;GO:0005774~vacuolar membrane;GO:0005794~Golgi apparatus;GO:0005886~plasma membrane;GO:0005887~integral component of plasma membrane;GO:0006814~sodium ion transport;GO:0009414~response to water deprivation;GO:0009507~chloroplast;GO:0009651~response …	EC:3.6.1.1	K01507	ko00190~Oxidative phosphorylation;ko00190~Oxidative phosphorylation;
TR35312|c1_g3	-2.2	5e-05	0.000911704	Down	-	-	-	tr|M1AHQ6|M1AHQ6_SOLTU Uncharacterized protein OS=Solanum tuberosum GN=PGSC0003DMG400008933 PE=4 SV=1	gi|697121045|ref|XP_009614491.1| PREDICTED: uncharacterized protein LOC104107404 isoform X1 [Nicotiana tomentosiformis]	-	-	-	-	-	-
TR35324|c0_g4	-2.6	5e-05	0.000911704	Down	-	-	-	-	-	-	-	-	-	-	-
TR35348|c2_g1	-4.1	5e-05	0.000911704	Down	-	-	-	tr|G7JG15|G7JG15_MEDTR Uncharacterized protein OS=Medicago truncatula GN=MTR_4g035030 PE=4 SV=1	gi|357470675|ref|XP_003605622.1| hypothetical protein MTR_4g035030 [Medicago truncatula]	-	-	GO:0009507~chloroplast;	-	-	-
TR35348|c4_g3	-6.1	5e-05	0.000911704	Down	-	-	-	-	-	-	-	-	-	-	-
TR35370|c0_g1	1.9	5e-05	0.000911704	Up	-	-	sp|Q94AI7|TPL_ARATH Protein TOPLESS OS=Arabidopsis thaliana GN=TPL PE=1 SV=1	tr|A0A0D2TEK2|A0A0D2TEK2_GOSRA Uncharacterized protein OS=Gossypium raimondii GN=B456_009G059700 PE=4 SV=1	gi|823224038|ref|XP_012444779.1| PREDICTED: topless-related protein 1-like isoform X3 [Gossypium raimondii]	A0A059BWY5_EUCGR/916-954 A0A059BWY5.1 PF00400.28;WD40;	At1g15750 [R] KOG0266 WD40 repeat-containing protein	GO:0005634~nucleus;GO:0005829~cytosol;GO:0006351~transcription, DNA-templated;GO:0006355~regulation of transcription, DNA-templated;GO:0009733~response to auxin;GO:0009867~jasmonic acid mediated signaling pathway;GO:0010051~xylem and phloem pattern formation;GO:0010072~primary shoot apical meristem specification;GO:0042803~protein homodimerization activity;GO:0045892~negative regulation of transc…	-	-	-
TR35389|c0_g1	-4.1	5e-05	0.000911704	Down	-	-	sp|P09789|GRP1_PETHY Glycine-rich cell wall structural protein 1 OS=Petunia hybrida GN=GRP-1 PE=1 SV=1	tr|Q6Z498|Q6Z498_ORYSJ Os07g0511100 protein OS=Oryza sativa subsp. japonica GN=P0409B11.40 PE=4 SV=1	gi|731409865|ref|XP_002269269.2| PREDICTED: pentatricopeptide repeat-containing protein At5g66520-like [Vitis vinifera]	-	At3g23450 [NK] proteins (or domains) not included into any KOG	GO:0005576~extracellular region;GO:0005618~cell wall;GO:0071555~cell wall organization;	-	-	-
TR35399|c0_g1	-2.4	5e-05	0.000911704	Down	-	-	-	tr|A0A061FWB4|A0A061FWB4_THECC Uncharacterized protein isoform 4 OS=Theobroma cacao GN=TCM_013941 PE=4 SV=1	gi|590667771|ref|XP_007037306.1| Uncharacterized protein isoform 1 [Theobroma cacao]	-	-	-	-	-	-
TR35429|c2_g13	3.3	5e-05	0.000911704	Up	-	-	-	-	gi|729414255|ref|XP_010556663.1| PREDICTED: cathepsin B-like [Tarenaya hassleriana]	-	-	-	-	-	-
TR35446|c0_g1	-5.2	5e-05	0.000911704	Down	-	-	-	tr|K4BH34|K4BH34_SOLLC Uncharacterized protein OS=Solanum lycopersicum GN=Solyc03g062850.1 PE=4 SV=1	gi|590566591|ref|XP_007010276.1| Cysteine-rich RLK (RECEPTOR-like protein kinase) 8, putative [Theobroma cacao]	K4BH34_SOLLC/147-377 K4BH34.1 PF07727.10;RVT_2;	At2g15650 [R] KOG0017 FOG: Transposon-encoded proteins with TYA, reverse transcriptase, integrase domains in various combinations	GO:0003676~nucleic acid binding;GO:0003964~RNA-directed DNA polymerase activity;GO:0008270~zinc ion binding;GO:0015074~DNA integration;GO:0016301~kinase activity;	-	-	-
TR35446|c0_g2	-5.9	5e-05	0.000911704	Down	-	-	-	tr|K4BH34|K4BH34_SOLLC Uncharacterized protein OS=Solanum lycopersicum GN=Solyc03g062850.1 PE=4 SV=1	gi|590566591|ref|XP_007010276.1| Cysteine-rich RLK (RECEPTOR-like protein kinase) 8, putative [Theobroma cacao]	K4BH34_SOLLC/147-377 K4BH34.1 PF07727.10;RVT_2;	At2g15650 [R] KOG0017 FOG: Transposon-encoded proteins with TYA, reverse transcriptase, integrase domains in various combinations	GO:0003676~nucleic acid binding;GO:0008270~zinc ion binding;GO:0015074~DNA integration;GO:0016301~kinase activity;	-	-	-
TR35468|c0_g1	-5.6	5e-05	0.000911704	Down	-	-	-	tr|A0A0B2PT99|A0A0B2PT99_GLYSO Uncharacterized protein OS=Glycine soja GN=glysoja_026733 PE=4 SV=1	gi|802588926|ref|XP_012071136.1| PREDICTED: small EDRK-rich factor 2-like [Jatropha curcas]	A0A022R1H7_MIMGU/1-36 A0A022R1H7.1 PF04419.10;4F5;	At3g24100 [NK] proteins (or domains) not included into any KOG	-	-	-	-
TR35468|c0_g3	-5.9	5e-05	0.000911704	Down	-	-	-	tr|A0A0B2PT99|A0A0B2PT99_GLYSO Uncharacterized protein OS=Glycine soja GN=glysoja_026733 PE=4 SV=1	gi|802588926|ref|XP_012071136.1| PREDICTED: small EDRK-rich factor 2-like [Jatropha curcas]	A0A022R1H7_MIMGU/1-36 A0A022R1H7.1 PF04419.10;4F5;	At3g24100 [NK] proteins (or domains) not included into any KOG	-	-	-	-
TR35485|c0_g16	-6.6	5e-05	0.000911704	Down	-	-	-	-	-	-	-	-	-	-	-
TR35485|c0_g17	-4.8	5e-05	0.000911704	Down	-	-	-	-	-	-	-	-	-	-	-
TR35485|c0_g18	-5.3	5e-05	0.000911704	Down	-	-	-	-	-	-	-	-	-	-	-
TR35485|c0_g4	-3.8	5e-05	0.000911704	Down	-	-	-	-	-	-	-	-	-	-	-
TR35504|c0_g4	4.3	5e-05	0.000911704	Up	-	-	-	-	-	-	-	-	-	-	-
TR35504|c1_g10	4.1	5e-05	0.000911704	Up	-	-	-	-	-	-	-	-	-	-	-
TR35513|c0_g1	-4.7	5e-05	0.000911704	Down	-	-	-	-	-	-	-	-	-	-	-
TR35516|c1_g1	-3	5e-05	0.000911704	Down	-	-	-	tr|A9PDL3|A9PDL3_POPTR 21K protein OS=Populus trichocarpa GN=POPTR_0012s14560g PE=2 SV=1	gi|224120250|ref|XP_002318283.1| 21K protein precursor [Populus trichocarpa]	A9PBM0_POPTR/35-191 A9PBM0.1 PF04043.11;PMEI;	-	GO:0004857~enzyme inhibitor activity;GO:0030599~pectinesterase activity;	-	-	-
TR35526|c0_g2	-3	5e-05	0.000911704	Down	-	-	sp|Q84WQ5|CBSX5_ARATH CBS domain-containing protein CBSX5 OS=Arabidopsis thaliana GN=CBSX5 PE=2 SV=2	tr|M1C1F4|M1C1F4_SOLTU Uncharacterized protein OS=Solanum tuberosum GN=PGSC0003DMG400022383 PE=4 SV=1	gi|460374107|ref|XP_004232853.1| PREDICTED: CBS domain-containing protein CBSX5-like [Solanum lycopersicum]	-	At5g53750 [NK] proteins (or domains) not included into any KOG	GO:0003824~catalytic activity;	-	-	-
TR35529|c3_g12	-2.6	5e-05	0.000911704	Down	-	-	-	-	-	-	-	-	-	-	-
TR35588|c0_g3	-4.4	5e-05	0.000911704	Down	-	-	-	tr|U5CWU0|U5CWU0_AMBTC Uncharacterized protein (Fragment) OS=Amborella trichopoda GN=AMTR_s05090p00005430 PE=4 SV=1	gi|568831779|ref|XP_006470136.1| PREDICTED: uncharacterized protein LOC102610034 [Citrus sinensis]	-	-	GO:0003676~nucleic acid binding;GO:0008270~zinc ion binding;GO:0015074~DNA integration;	-	-	-
TR35590|c0_g2	3.1	5e-05	0.000911704	Up	-	-	-	tr|D7U1N4|D7U1N4_VITVI Putative uncharacterized protein OS=Vitis vinifera GN=VIT_05s0102g00220 PE=4 SV=1	gi|225433856|ref|XP_002264306.1| PREDICTED: gamma-secretase subunit APH1-like [Vitis vinifera]	D7U1N4_VITVI/2-243 D7U1N4.1 PF06105.8;Aph-1;	-	GO:0016021~integral component of membrane;GO:0016485~protein processing;GO:0043085~positive regulation of catalytic activity;	-	-	-
TR35607|c0_g9	2.4	5e-05	0.000911704	Up	UPB1	beta-ureidopropionase	sp|Q8H183|BUP1_ARATH Beta-ureidopropionase OS=Arabidopsis thaliana GN=PYD3 PE=1 SV=1	tr|A0A0A0K439|A0A0A0K439_CUCSA Uncharacterized protein OS=Cucumis sativus GN=Csa_7G065130 PE=4 SV=1	gi|659110293|ref|XP_008455150.1| PREDICTED: beta-ureidopropionase [Cucumis melo]	B9T3E5_RICCO/98-375 B9T3E5.1 PF00795.18;CN_hydrolase;	At5g64370 [E] KOG0808 Carbon-nitrogen hydrolase	GO:0003837~beta-ureidopropionase activity;GO:0005737~cytoplasm;GO:0005829~cytosol;GO:0006206~pyrimidine nucleobase metabolic process;GO:0006212~uracil catabolic process;GO:0006807~nitrogen compound metabolic process;GO:0016810~hydrolase activity, acting on carbon-nitrogen (but not peptide) bonds;GO:0019483~beta-alanine biosynthetic process;GO:0043562~cellular response to nitrogen levels;GO:004428…	EC:3.5.1.6	K01431	ko00240~Pyrimidine metabolism;ko00410~beta-Alanine metabolism;ko00770~Pantothenate and CoA biosynthesis;ko00983~Drug metabolism - other enzymes;
TR35616|c0_g5	-6.1	5e-05	0.000911704	Down	-	-	-	-	-	-	-	-	-	-	-
TR35643|c2_g1	-4.2	5e-05	0.000911704	Down	-	-	-	-	-	-	-	-	-	-	-
TR35643|c2_g12	-5.3	5e-05	0.000911704	Down	-	-	-	-	-	-	-	-	-	-	-
TR35643|c2_g16	-3.6	5e-05	0.000911704	Down	-	-	-	-	-	-	-	-	-	-	-
TR35643|c2_g5	-7.3	5e-05	0.000911704	Down	-	-	-	-	-	-	-	-	-	-	-
TR35678|c0_g1	-6.3	5e-05	0.000911704	Down	-	-	-	-	-	-	-	-	-	-	-
TR35678|c0_g2	-4.6	5e-05	0.000911704	Down	-	-	-	-	-	-	-	-	-	-	-
TR35742|c3_g2	4.6	5e-05	0.000911704	Up	-	-	-	-	-	-	-	-	-	-	-
TR35742|c6_g3	-4.4	5e-05	0.000911704	Down	-	-	-	tr|A0A068U2Z7|A0A068U2Z7_COFCA Coffea canephora DH200=94 genomic scaffold, scaffold_8 OS=Coffea canephora GN=GSCOC_T00039940001 PE=4 SV=1	gi|147810958|emb|CAN59800.1| hypothetical protein VITISV_038872 [Vitis vinifera]	-	-	GO:0003676~nucleic acid binding;GO:0004527~exonuclease activity;	-	-	-
TR3577|c0_g1	-7.2	5e-05	0.000911704	Down	-	-	-	-	-	-	-	-	-	-	-
TR35785|c0_g11	-4.1	5e-05	0.000911704	Down	-	-	-	-	-	-	-	-	-	-	-
TR35785|c0_g2	-3.7	5e-05	0.000911704	Down	-	-	-	-	-	-	-	-	-	-	-
TR35785|c0_g6	-2.5	5e-05	0.000911704	Down	-	-	-	-	-	-	-	-	-	-	-
TR35785|c0_g8	-2.4	5e-05	0.000911704	Down	-	-	-	-	-	-	-	-	-	-	-
TR35786|c1_g1	-3.9	5e-05	0.000911704	Down	-	-	-	-	-	-	-	-	-	-	-
TR35786|c2_g1	-4	5e-05	0.000911704	Down	-	-	-	-	-	-	-	-	-	-	-
TR35797|c0_g6	5.1	5e-05	0.000911704	Up	UAF30, SPP27	upstream activation factor subunit UAF30	-	tr|A0A078ECJ4|A0A078ECJ4_BRANA BnaA03g45320D protein OS=Brassica napus GN=BnaA03g45320D PE=4 SV=1	gi|674934761|emb|CDX98747.1| BnaA03g45320D [Brassica napus]	M4DS85_BRARP/4-56 M4DS85.1 PF08766.7;DEK_C;	At4g22360 [K] KOG1946 RNA polymerase I transcription factor UAF	GO:0003677~DNA binding;	-	K15223	-
TR35799|c0_g2	3.5	5e-05	0.000911704	Up	-	-	-	-	-	-	-	-	-	-	-
TR35831|c0_g1	-2.7	5e-05	0.000911704	Down	-	-	-	-	-	-	-	-	-	-	-
TR35831|c0_g2	-2.5	5e-05	0.000911704	Down	-	-	-	-	-	-	-	-	-	-	-
TR35831|c0_g4	-3.8	5e-05	0.000911704	Down	-	-	-	-	-	-	-	-	-	-	-
TR35854|c0_g1	4.3	5e-05	0.000911704	Up	-	-	-	tr|W9RDZ4|W9RDZ4_9ROSA Uncharacterized protein OS=Morus notabilis GN=L484_015849 PE=4 SV=1	gi|747084425|ref|XP_011089621.1| PREDICTED: uncharacterized protein At5g48480 [Sesamum indicum]	W9RDZ4_9ROSA/29-153 W9RDZ4.1 PF12681.3;Glyoxalase_2;	-	-	-	-	-
TR35862|c1_g4	1.6	5e-05	0.000911704	Up	-	-	-	-	-	-	-	-	-	-	-
TR35872|c2_g4	4	5e-05	0.000911704	Up	-	-	-	-	-	-	-	-	-	-	-
TR35874|c1_g2	-2.5	5e-05	0.000911704	Down	UGT85B1	cyanohydrin beta-glucosyltransferase	sp|F8WKW1|UGT2_GARJA 7-deoxyloganetin glucosyltransferase OS=Gardenia jasminoides GN=UGT85A24 PE=1 SV=1	tr|A0A061E344|A0A061E344_THECC Glycosyltransferase OS=Theobroma cacao GN=TCM_007442 PE=3 SV=1	gi|590688343|ref|XP_007042920.1| UDP-glucosyl transferase 85A2 [Theobroma cacao]	F6H0Q7_VITVI/65-462 F6H0Q7.1 PF00201.14;UDPGT;	At1g22400 [GC] KOG1192 UDP-glucuronosyl and UDP-glucosyl transferase	GO:0005789~endoplasmic reticulum membrane;GO:0009813~flavonoid biosynthetic process;GO:0010132~dhurrin biosynthetic process;GO:0015020~glucuronosyltransferase activity;GO:0016758~transferase activity, transferring hexosyl groups;GO:0035251~UDP-glucosyltransferase activity;GO:0043231~intracellular membrane-bounded organelle;GO:0047792~cyanohydrin beta-glucosyltransferase activity;GO:0050403~trans-…	EC:2.4.1.85	K13030	ko00460~Cyanoamino acid metabolism;
TR35903|c2_g1	3.4	5e-05	0.000911704	Up	-	-	-	tr|A0A0D2U4F0|A0A0D2U4F0_GOSRA Protein YIPF OS=Gossypium raimondii GN=B456_013G204700 PE=3 SV=1	gi|566169265|ref|XP_006382606.1| integral membrane Yip1 family protein [Populus trichocarpa]	V4TAC2_9ROSI/92-279 V4TAC2.1 PF04893.13;Yip1;	At5g27490 [S] KOG3114 Uncharacterized conserved protein	GO:0016021~integral component of membrane;	-	-	-
TR35968|c0_g1	-3.8	5e-05	0.000911704	Down	-	-	-	-	-	-	-	-	-	-	-
TR35968|c0_g2	-3.5	5e-05	0.000911704	Down	-	-	-	-	-	-	-	-	-	-	-
TR35969|c1_g2	-6.2	5e-05	0.000911704	Down	-	-	sp|Q1KXW0|PSAB_HELAN Photosystem I P700 chlorophyll a apoprotein A2 OS=Helianthus annuus GN=psaB PE=3 SV=1	tr|A0A0F6NFK1|A0A0F6NFK1_9FABA Photosystem I P700 apoprotein A2 OS=Lathyrus ochroleucus GN=psaB PE=4 SV=1	gi|94502490|ref|YP_588116.1| photosystem I P700 chlorophyll a apoprotein A2 (chloroplast) [Helianthus annuus]	S4S7N2_AEGTA/8-727 S4S7N2.1 PF00223.15;PsaA_PsaB;	AtCh022 [NK] proteins (or domains) not included into any KOG	GO:0000287~magnesium ion binding;GO:0009055~electron carrier activity;GO:0009522~photosystem I;GO:0009535~chloroplast thylakoid membrane;GO:0009536~plastid;GO:0015979~photosynthesis;GO:0016021~integral component of membrane;GO:0016168~chlorophyll binding;GO:0016491~oxidoreductase activity;GO:0018298~protein-chromophore linkage;GO:0042651~thylakoid membrane;GO:0051539~4 iron, 4 sulfur cluster bind…	-	-	-
TR35969|c1_g3	-6.4	5e-05	0.000911704	Down	-	-	sp|Q1KXW0|PSAB_HELAN Photosystem I P700 chlorophyll a apoprotein A2 OS=Helianthus annuus GN=psaB PE=3 SV=1	tr|A0A0F6NFK1|A0A0F6NFK1_9FABA Photosystem I P700 apoprotein A2 OS=Lathyrus ochroleucus GN=psaB PE=4 SV=1	gi|94502490|ref|YP_588116.1| photosystem I P700 chlorophyll a apoprotein A2 (chloroplast) [Helianthus annuus]	S4S7N2_AEGTA/8-727 S4S7N2.1 PF00223.15;PsaA_PsaB;	AtCh022 [NK] proteins (or domains) not included into any KOG	GO:0000287~magnesium ion binding;GO:0009055~electron carrier activity;GO:0009522~photosystem I;GO:0009535~chloroplast thylakoid membrane;GO:0009536~plastid;GO:0015979~photosynthesis;GO:0016021~integral component of membrane;GO:0016168~chlorophyll binding;GO:0016491~oxidoreductase activity;GO:0018298~protein-chromophore linkage;GO:0042651~thylakoid membrane;GO:0051539~4 iron, 4 sulfur cluster bind…	-	-	-
TR35969|c1_g4	-4.5	5e-05	0.000911704	Down	psaB	photosystem I P700 chlorophyll a apoprotein A2	sp|A1EA07|PSAB_AGRST Photosystem I P700 chlorophyll a apoprotein A2 OS=Agrostis stolonifera GN=psaB PE=3 SV=1	tr|A0A0C5CYS8|A0A0C5CYS8_ACTCH Photosystem I P700 chlorophyll a apoprotein A2 OS=Actinidia chinensis GN=psaB PE=3 SV=1	gi|42795554|gb|AAS46120.1| photosystem I P700 apoprotein A2 (chloroplast) [Oryza sativa Japonica Group]	S4S7N2_AEGTA/8-727 S4S7N2.1 PF00223.15;PsaA_PsaB;	AtCh022 [NK] proteins (or domains) not included into any KOG	GO:0000287~magnesium ion binding;GO:0009055~electron carrier activity;GO:0009522~photosystem I;GO:0009535~chloroplast thylakoid membrane;GO:0009536~plastid;GO:0015979~photosynthesis;GO:0016021~integral component of membrane;GO:0016168~chlorophyll binding;GO:0016491~oxidoreductase activity;GO:0018298~protein-chromophore linkage;GO:0042651~thylakoid membrane;GO:0051539~4 iron, 4 sulfur cluster bind…	-	K02690	ko00195~Photosynthesis;
TR3601|c0_g2	3.9	5e-05	0.000911704	Up	-	-	-	-	-	-	-	-	-	-	-
TR36119|c0_g1	2.3	5e-05	0.000911704	Up	-	-	-	-	-	-	-	-	-	-	-
TR36119|c0_g5	6	5e-05	0.000911704	Up	-	-	-	-	-	-	-	-	-	-	-
TR36119|c0_g8	7.6	5e-05	0.000911704	Up	-	-	-	-	-	-	-	-	-	-	-
TR36119|c0_g9	-5.6	5e-05	0.000911704	Down	-	-	-	-	-	-	-	-	-	-	-
TR36132|c0_g4	2.6	5e-05	0.000911704	Up	-	-	sp|Q9SHD3|CCU21_ARATH Cyclin-U2-1 OS=Arabidopsis thaliana GN=CYCU2-1 PE=1 SV=1	tr|A0A068UPC0|A0A068UPC0_COFCA Coffea canephora DH200=94 genomic scaffold, scaffold_38 OS=Coffea canephora GN=GSCOC_T00028858001 PE=4 SV=1	gi|661887069|emb|CDP09478.1| unnamed protein product [Coffea canephora]	V7AMA2_PHAVU/25-170 V7AMA2.1 PF08613.7;Cyclin;	At2g45080 [R] KOG1674 Cyclin	GO:0000079~regulation of cyclin-dependent protein serine/threonine kinase activity;GO:0007049~cell cycle;GO:0051301~cell division;	-	-	-
TR36143|c1_g1	-2.1	5e-05	0.000911704	Down	-	-	-	-	gi|698512168|ref|XP_009801112.1| PREDICTED: casein kinase I-like [Nicotiana sylvestris]	-	-	-	-	-	-
TR36158|c1_g1	-8.2	5e-05	0.000911704	Down	-	-	-	-	-	-	-	-	-	-	-
TR36158|c1_g2	-7.2	5e-05	0.000911704	Down	-	-	-	-	-	-	-	-	-	-	-
TR36160|c2_g7	4.3	5e-05	0.000911704	Up	-	-	-	-	-	-	-	-	-	-	-
TR36169|c0_g1	-3.4	5e-05	0.000911704	Down	AAK	AP2-associated kinase	-	tr|F6HPW0|F6HPW0_VITVI Putative uncharacterized protein OS=Vitis vinifera GN=VIT_13s0156g00640 PE=4 SV=1	gi|297741242|emb|CBI32193.3| unnamed protein product [Vitis vinifera]	-	-	GO:0004672~protein kinase activity;GO:0005524~ATP binding;	EC:2.7.11.1	K08853	-
TR36254|c6_g3	-3.6	5e-05	0.000911704	Down	-	-	-	-	-	-	-	-	-	-	-
TR36254|c8_g1	2.3	5e-05	0.000911704	Up	-	-	-	tr|A5BW05|A5BW05_VITVI Putative uncharacterized protein OS=Vitis vinifera GN=VITISV_039450 PE=4 SV=1	gi|743793834|ref|XP_010924024.1| PREDICTED: uncharacterized protein LOC105046969 [Elaeis guineensis]	A0A022QJX8_MIMGU/36-191 A0A022QJX8.1 PF00582.22;Usp;	At1g11360_2 [NK] proteins (or domains) not included into any KOG	GO:0002238~response to molecule of fungal origin;GO:0005829~cytosol;GO:0005886~plasma membrane;GO:0006950~response to stress;GO:0016925~protein sumoylation;	-	-	-
TR36271|c0_g4	1.3	5e-05	0.000911704	Up	-	-	-	-	-	-	-	-	-	-	-
TR36296|c2_g1	2.8	5e-05	0.000911704	Up	-	-	-	-	-	-	-	-	-	-	-
TR36301|c4_g11	2.9	5e-05	0.000911704	Up	-	-	-	-	-	-	-	-	-	-	-
TR36329|c0_g1	2.7	5e-05	0.000911704	Up	-	-	-	-	-	-	-	-	-	-	-
TR36332|c1_g3	3.3	5e-05	0.000911704	Up	E1.11.1.11	L-ascorbate peroxidase	sp|Q05431|APX1_ARATH L-ascorbate peroxidase 1, cytosolic OS=Arabidopsis thaliana GN=APX1 PE=1 SV=2	tr|A9P9X7|A9P9X7_POPTR Ascorbate peroxidase family protein OS=Populus trichocarpa GN=POPTR_0016s08580g PE=2 SV=1	gi|46911557|emb|CAG27618.1| putative ascorbate peroxidase [Populus x canadensis]	-	At1g07890 [NK] proteins (or domains) not included into any KOG	GO:0000302~response to reactive oxygen species;GO:0004601~peroxidase activity;GO:0005618~cell wall;GO:0005737~cytoplasm;GO:0005794~Golgi apparatus;GO:0005829~cytosol;GO:0005886~plasma membrane;GO:0006979~response to oxidative stress;GO:0009408~response to heat;GO:0009506~plasmodesma;GO:0009507~chloroplast;GO:0009570~chloroplast stroma;GO:0009651~response to salt stress;GO:0009735~response to cyto…	EC:1.11.1.11	K00434	ko00053~Ascorbate and aldarate metabolism;ko00480~Glutathione metabolism;
TR36365|c0_g3	6.3	5e-05	0.000911704	Up	-	-	-	-	-	-	-	-	-	-	-
TR36391|c1_g1	4.3	5e-05	0.000911704	Up	-	-	-	-	-	-	-	-	-	-	-
TR36392|c0_g3	-5.3	5e-05	0.000911704	Down	-	-	-	-	-	-	-	-	-	-	-
TR36392|c0_g4	5.6	5e-05	0.000911704	Up	-	-	-	-	-	-	-	-	-	-	-
TR36396|c0_g2	2.3	5e-05	0.000911704	Up	-	-	-	-	-	-	-	-	-	-	-
TR36401|c0_g1	3.8	5e-05	0.000911704	Up	-	-	-	-	-	-	-	-	-	-	-
TR36401|c0_g7	5.5	5e-05	0.000911704	Up	-	-	-	-	-	-	-	-	-	-	-
TR36528|c0_g2	-3.6	5e-05	0.000911704	Down	psbC	photosystem II CP43 chlorophyll apoprotein	sp|Q09X21|PSBC_MORIN Photosystem II CP43 reaction center protein OS=Morus indica GN=psbC PE=3 SV=1	tr|A0A076FIV4|A0A076FIV4_9DIPS Photosystem II CP43 reaction center protein (Fragment) OS=Viburnum punctatum GN=psbC PE=3 SV=1	gi|669216129|gb|AII18053.1| photosystem II CP43 chlorophyll apoprotein, partial (chloroplast) [Viburnum amplificatum]	J7F4E2_9LILI/31-472 J7F4E2.1 PF00421.15;PSII;	AtCh019 [NK] proteins (or domains) not included into any KOG	GO:0009523~photosystem II;GO:0009535~chloroplast thylakoid membrane;GO:0009772~photosynthetic electron transport in photosystem II;GO:0016021~integral component of membrane;GO:0016168~chlorophyll binding;GO:0018298~protein-chromophore linkage;GO:0045156~electron transporter, transferring electrons within the cyclic electron transport pathway of photosynthesis activity;GO:0046872~metal ion binding;	-	K02705	ko00195~Photosynthesis;
TR36557|c0_g1	6	5e-05	0.000911704	Up	-	-	-	-	-	-	-	-	-	-	-
TR36614|c0_g1	-4.5	5e-05	0.000911704	Down	-	-	-	tr|A5C0X9|A5C0X9_VITVI Putative uncharacterized protein OS=Vitis vinifera GN=VITISV_015996 PE=4 SV=1	gi|147828735|emb|CAN75182.1| hypothetical protein VITISV_015996 [Vitis vinifera]	-	At3g29775 [R] KOG0017 FOG: Transposon-encoded proteins with TYA, reverse transcriptase, integrase domains in various combinations	GO:0003676~nucleic acid binding;GO:0008270~zinc ion binding;GO:0015074~DNA integration;	-	-	-
TR36614|c1_g1	-6.5	5e-05	0.000911704	Down	-	-	-	tr|A0A061G0P6|A0A061G0P6_THECC Uncharacterized protein OS=Theobroma cacao GN=TCM_014834 PE=4 SV=1	gi|590671157|ref|XP_007038256.1| Uncharacterized protein TCM_014834 [Theobroma cacao]	-	At2g15650 [R] KOG0017 FOG: Transposon-encoded proteins with TYA, reverse transcriptase, integrase domains in various combinations	GO:0003676~nucleic acid binding;GO:0004672~protein kinase activity;GO:0005524~ATP binding;GO:0008270~zinc ion binding;GO:0015074~DNA integration;GO:0016301~kinase activity;	-	-	-
TR36614|c1_g2	-5.8	5e-05	0.000911704	Down	-	-	-	tr|A0A061G0P6|A0A061G0P6_THECC Uncharacterized protein OS=Theobroma cacao GN=TCM_014834 PE=4 SV=1	gi|590671157|ref|XP_007038256.1| Uncharacterized protein TCM_014834 [Theobroma cacao]	-	At3g29775 [R] KOG0017 FOG: Transposon-encoded proteins with TYA, reverse transcriptase, integrase domains in various combinations	GO:0003676~nucleic acid binding;GO:0005524~ATP binding;GO:0007165~signal transduction;GO:0008270~zinc ion binding;GO:0015074~DNA integration;GO:0016301~kinase activity;GO:0043531~ADP binding;	-	-	-
TR36614|c1_g3	-8.5	5e-05	0.000911704	Down	-	-	-	tr|A0A061G0P6|A0A061G0P6_THECC Uncharacterized protein OS=Theobroma cacao GN=TCM_014834 PE=4 SV=1	gi|590671157|ref|XP_007038256.1| Uncharacterized protein TCM_014834 [Theobroma cacao]	-	At2g15650 [R] KOG0017 FOG: Transposon-encoded proteins with TYA, reverse transcriptase, integrase domains in various combinations	GO:0003676~nucleic acid binding;GO:0005524~ATP binding;GO:0007165~signal transduction;GO:0008270~zinc ion binding;GO:0015074~DNA integration;GO:0016301~kinase activity;GO:0043531~ADP binding;	-	-	-
TR36614|c2_g1	-8.8	5e-05	0.000911704	Down	-	-	-	tr|Q6L3X6|Q6L3X6_SOLDE Polyprotein, putative OS=Solanum demissum GN=SDM1_47t00010 PE=4 SV=2	gi|113205352|gb|AAT38797.2| Polyprotein, putative [Solanum demissum]	-	At2g15650 [R] KOG0017 FOG: Transposon-encoded proteins with TYA, reverse transcriptase, integrase domains in various combinations	GO:0003676~nucleic acid binding;GO:0008270~zinc ion binding;GO:0015074~DNA integration;	-	-	-
TR36620|c3_g2	-6.3	5e-05	0.000911704	Down	NCL, NSR1	nucleolin	sp|P49313|ROC1_NICPL 30 kDa ribonucleoprotein, chloroplastic OS=Nicotiana plumbaginifolia PE=2 SV=1	tr|M5WC45|M5WC45_PRUPE Uncharacterized protein OS=Prunus persica GN=PRUPE_ppa009295mg PE=4 SV=1	gi|645277805|ref|XP_008243948.1| PREDICTED: ribonucleoprotein At2g37220, chloroplastic [Prunus mume]	A0A059A2B9_EUCGR/216-286 A0A059A2B9.1 PF00076.18;RRM_1;	At2g37220 [R] KOG0118 FOG: RRM domain	GO:0000166~nucleotide binding;GO:0003676~nucleic acid binding;GO:0003723~RNA binding;GO:0006397~mRNA processing;GO:0008266~poly(U) RNA binding;GO:0009409~response to cold;GO:0009507~chloroplast;GO:0009534~chloroplast thylakoid;GO:0009535~chloroplast thylakoid membrane;GO:0009570~chloroplast stroma;GO:0009579~thylakoid;GO:0009737~response to abscisic acid;GO:0009941~chloroplast envelope;GO:0010319…	-	K11294	ko05130~Pathogenic Escherichia coli infection;
TR36667|c0_g5	2.7	5e-05	0.000911704	Up	-	-	-	-	-	-	-	-	-	-	-
TR36717|c1_g3	2.4	5e-05	0.000911704	Up	-	-	-	-	-	-	-	-	-	-	-
TR36762|c1_g10	-4.1	5e-05	0.000911704	Down	-	-	-	-	-	-	-	-	-	-	-
TR36762|c1_g15	-2.7	5e-05	0.000911704	Down	-	-	-	-	-	-	-	-	-	-	-
TR36762|c1_g17	-4.3	5e-05	0.000911704	Down	-	-	-	-	-	-	-	-	-	-	-
TR36762|c1_g20	-4.8	5e-05	0.000911704	Down	-	-	-	-	-	-	-	-	-	-	-
TR36762|c1_g22	-5.2	5e-05	0.000911704	Down	-	-	-	-	-	-	-	-	-	-	-
TR36762|c1_g26	-3.9	5e-05	0.000911704	Down	-	-	-	-	-	-	-	-	-	-	-
TR36762|c1_g31	-2.8	5e-05	0.000911704	Down	-	-	-	-	-	-	-	-	-	-	-
TR36778|c2_g6	3.2	5e-05	0.000911704	Up	-	-	-	-	-	-	-	-	-	-	-
TR36785|c1_g1	3	5e-05	0.000911704	Up	-	-	sp|Q60E70|COBL3_ORYSJ COBRA-like protein 3 OS=Oryza sativa subsp. japonica GN=BC1L4 PE=2 SV=1	tr|A0A072TXZ2|A0A072TXZ2_MEDTR COBRA-like protein 2 OS=Medicago truncatula GN=MTR_7g015950 PE=4 SV=1	gi|657376734|gb|KEH21748.1| COBRA-like protein 2 precursor [Medicago truncatula]	-	At3g29810 [NK] proteins (or domains) not included into any KOG	GO:0005794~Golgi apparatus;GO:0005886~plasma membrane;GO:0009505~plant-type cell wall;GO:0009651~response to salt stress;GO:0009664~plant-type cell wall organization;GO:0009825~multidimensional cell growth;GO:0009832~plant-type cell wall biogenesis;GO:0009897~external side of plasma membrane;GO:0009930~longitudinal side of cell surface;GO:0010214~seed coat development;GO:0010215~cellulose microfi…	-	-	-
TR3678|c0_g1	-5.3	5e-05	0.000911704	Down	-	-	-	tr|A0A075VT18|A0A075VT18_CAPAN Uncharacterized protein OS=Capsicum annuum GN=orf115d PE=4 SV=1	gi|667751901|gb|AIG89988.1| hypothetical protein (mitochondrion) [Capsicum annuum]	-	-	GO:0005739~mitochondrion;GO:0009507~chloroplast;	-	-	-
TR36811|c0_g1	-2.6	5e-05	0.000911704	Down	-	-	-	-	-	-	-	-	-	-	-
TR36815|c2_g4	4.1	5e-05	0.000911704	Up	-	-	-	-	-	-	-	-	-	-	-
TR36843|c0_g14	-4.6	5e-05	0.000911704	Down	-	-	-	-	-	-	-	-	-	-	-
TR36849|c0_g2	-5.5	5e-05	0.000911704	Down	-	-	-	-	-	-	-	-	-	-	-
TR36849|c0_g3	-5.9	5e-05	0.000911704	Down	-	-	-	-	-	-	-	-	-	-	-
TR36857|c4_g1	-4.6	5e-05	0.000911704	Down	-	-	sp|Q0ZIV6|YCF2_VITVI Protein Ycf2 OS=Vitis vinifera GN=ycf2-A PE=3 SV=1	tr|A6Y9V5|A6Y9V5_CERJA Protein Ycf2 OS=Cercidiphyllum japonicum GN=ycf2 PE=3 SV=1	gi|146261190|gb|ABQ14815.1| Ycf2 [Cercidiphyllum japonicum]	G0YEK9_9CARY/1-341 G0YEK9.1 PF05695.8;DUF825;	AtCh065 [NK] proteins (or domains) not included into any KOG	GO:0005524~ATP binding;GO:0009570~chloroplast stroma;	-	-	-
TR36859|c1_g3	-6.3	5e-05	0.000911704	Down	-	-	-	tr|A0A0D2TYH1|A0A0D2TYH1_GOSRA Uncharacterized protein OS=Gossypium raimondii GN=B456_009G321000 PE=4 SV=1	gi|870845199|gb|KMS97977.1| hypothetical protein BVRB_4g096970 [Beta vulgaris subsp. vulgaris]	-	-	-	-	-	-
TR36863|c1_g2	2.6	5e-05	0.000911704	Up	-	-	-	-	-	-	-	-	-	-	-
TR36875|c3_g1	3.4	5e-05	0.000911704	Up	-	-	-	tr|A5BBD8|A5BBD8_VITVI Putative uncharacterized protein OS=Vitis vinifera GN=VITISV_039411 PE=4 SV=1	gi|147788326|emb|CAN69966.1| hypothetical protein VITISV_039411 [Vitis vinifera]	-	-	GO:0004788~thiamine diphosphokinase activity;GO:0005524~ATP binding;GO:0005634~nucleus;GO:0006298~mismatch repair;GO:0006772~thiamine metabolic process;GO:0009229~thiamine diphosphate biosynthetic process;GO:0030975~thiamine binding;GO:0030983~mismatched DNA binding;	-	-	-
TR36877|c0_g5	-3.7	5e-05	0.000911704	Down	-	-	-	-	-	-	-	-	-	-	-
TR3688|c0_g1	4.4	5e-05	0.000911704	Up	-	-	sp|Q9FK16|AGP22_ARATH Arabinogalactan peptide 22 OS=Arabidopsis thaliana GN=AGP22 PE=3 SV=1	tr|A0A0A0KZS8|A0A0A0KZS8_CUCSA Uncharacterized protein OS=Cucumis sativus GN=Csa_4G051380 PE=4 SV=1	gi|720033434|ref|XP_010266430.1| PREDICTED: arabinogalactan peptide 20-like [Nelumbo nucifera]	K3Y0J2_SETIT/26-66 K3Y0J2.1 PF06376.8;DUF1070;	At5g53250 [NK] proteins (or domains) not included into any KOG	GO:0005886~plasma membrane;GO:0031225~anchored component of membrane;	-	-	-
TR36905|c2_g3	3.4	5e-05	0.000911704	Up	-	-	-	-	-	-	-	-	-	-	-
TR36920|c1_g2	1.9	5e-05	0.000911704	Up	-	-	sp|Q653H7|ARFR_ORYSJ Auxin response factor 18 OS=Oryza sativa subsp. japonica GN=ARF18 PE=2 SV=1	tr|M4QSA7|M4QSA7_CAMSI Auxin response factor OS=Camellia sinensis PE=2 SV=1	gi|469469380|gb|AGH32871.1| auxin response factor 10 [Camellia sinensis]	-	At4g30080 [NK] proteins (or domains) not included into any KOG	GO:0003677~DNA binding;GO:0003700~transcription factor activity, sequence-specific DNA binding;GO:0005634~nucleus;GO:0006351~transcription, DNA-templated;GO:0006355~regulation of transcription, DNA-templated;GO:0007389~pattern specification process;GO:0009733~response to auxin;GO:0009734~auxin-activated signaling pathway;GO:0009738~abscisic acid-activated signaling pathway;GO:0009743~response to …	-	-	-
TR36938|c1_g1	-3.3	5e-05	0.000911704	Down	-	-	-	tr|B9RMM5|B9RMM5_RICCO Putative uncharacterized protein OS=Ricinus communis GN=RCOM_1081870 PE=3 SV=1	gi|255547874|ref|XP_002514994.1| conserved hypothetical protein [Ricinus communis]	-	-	GO:0006457~protein folding;GO:0009408~response to heat;GO:0009644~response to high light intensity;GO:0034976~response to endoplasmic reticulum stress;GO:0042542~response to hydrogen peroxide;	-	-	-
TR36949|c0_g2	2.6	5e-05	0.000911704	Up	-	-	-	-	-	-	-	-	-	-	-
TR36951|c1_g14	2.9	5e-05	0.000911704	Up	-	-	-	-	-	-	-	-	-	-	-
TR36963|c0_g17	2.7	5e-05	0.000911704	Up	-	-	-	-	-	-	-	-	-	-	-
TR3699|c0_g1	-4.6	5e-05	0.000911704	Down	-	-	-	tr|Q153Y5|Q153Y5_SOLME Polyprotein (Fragment) OS=Solanum melongena PE=4 SV=1	gi|108863072|gb|ABG22121.1| polyprotein [Solanum melongena]	-	At2g21310 [R] KOG0017 FOG: Transposon-encoded proteins with TYA, reverse transcriptase, integrase domains in various combinations	GO:0003676~nucleic acid binding;GO:0008270~zinc ion binding;GO:0015074~DNA integration;	-	-	-
TR37034|c1_g1	3.8	5e-05	0.000911704	Up	FMO	dimethylaniline monooxygenase (N-oxide forming)	-	tr|D7U4Y3|D7U4Y3_VITVI Putative uncharacterized protein OS=Vitis vinifera GN=VIT_03s0038g03140 PE=4 SV=1	gi|225428147|ref|XP_002278596.1| PREDICTED: probable flavin-containing monooxygenase 1 [Vitis vinifera]	D7U4Y3_VITVI/2-504 D7U4Y3.1 PF00743.15;FMO-like;	-	GO:0004499~N,N-dimethylaniline monooxygenase activity;GO:0050660~flavin adenine dinucleotide binding;GO:0050661~NADP binding;	EC:1.14.13.8	K00485	ko00982~Drug metabolism - cytochrome P450;
TR37043|c0_g11	6.7	5e-05	0.000911704	Up	-	-	-	-	-	-	-	-	-	-	-
TR37080|c2_g3	-3.3	5e-05	0.000911704	Down	-	-	-	-	-	-	-	-	-	-	-
TR37101|c0_g5	-3.3	5e-05	0.000911704	Down	-	-	-	-	-	-	-	-	-	-	-
TR37106|c1_g12	-2.3	5e-05	0.000911704	Down	-	-	-	-	-	-	-	-	-	-	-
TR37150|c0_g1	-7.7	5e-05	0.000911704	Down	-	-	-	-	-	-	-	-	-	-	-
TR37150|c0_g3	-5.7	5e-05	0.000911704	Down	-	-	-	tr|Q9SKW9|Q9SKW9_ARATH F5J5.1 OS=Arabidopsis thaliana PE=4 SV=1	gi|6598575|gb|AAF18630.1|AC006228_1 F5J5.1 [Arabidopsis thaliana]	-	At1g36035 [R] KOG0017 FOG: Transposon-encoded proteins with TYA, reverse transcriptase, integrase domains in various combinations	GO:0003676~nucleic acid binding;GO:0015074~DNA integration;	-	-	-
TR37150|c0_g4	-4.8	5e-05	0.000911704	Down	-	-	-	tr|Q9SKW9|Q9SKW9_ARATH F5J5.1 OS=Arabidopsis thaliana PE=4 SV=1	gi|6598575|gb|AAF18630.1|AC006228_1 F5J5.1 [Arabidopsis thaliana]	-	At1g36035 [R] KOG0017 FOG: Transposon-encoded proteins with TYA, reverse transcriptase, integrase domains in various combinations	GO:0003676~nucleic acid binding;GO:0015074~DNA integration;	-	-	-
TR37150|c0_g5	-4.2	5e-05	0.000911704	Down	-	-	-	-	gi|778708530|ref|XP_011656225.1| PREDICTED: LOW QUALITY PROTEIN: retrovirus-related Pol polyprotein from transposon TNT 1-94 [Cucumis sativus]	-	-	-	-	-	-
TR37164|c0_g1	-4.9	5e-05	0.000911704	Down	ndhH	NAD(P)H-quinone oxidoreductase subunit H	sp|Q09WW2|NDHH_MORIN NAD(P)H-quinone oxidoreductase subunit H, chloroplastic OS=Morus indica GN=ndhH PE=3 SV=1	tr|A0A0F6Q153|A0A0F6Q153_9ROSA NADH dehydrogenase subunit 7 OS=Prunus subhirtella var. subhirtella GN=ndhH PE=4 SV=1	gi|313183877|ref|YP_004021720.1| NADH-plastoquinone oxidoreductase subunit 7 [Prunus persica]	T1QKC0_EUCCD/124-393 T1QKC0.1 PF00346.15;Complex1_49kDa;	AtCh079 [C] KOG2870 NADH:ubiquinone oxidoreductase, NDUFS2/49 kDa subunit	GO:0005886~plasma membrane;GO:0006810~transport;GO:0009535~chloroplast thylakoid membrane;GO:0009536~plastid;GO:0016655~oxidoreductase activity, acting on NAD(P)H, quinone or similar compound as acceptor;GO:0019684~photosynthesis, light reaction;GO:0048038~quinone binding;GO:0050136~NADH dehydrogenase (quinone) activity;GO:0051287~NAD binding;	EC:1.6.5.3	K05579	ko00190~Oxidative phosphorylation;
TR37164|c1_g2	-3.1	5e-05	0.000911704	Down	ndhA	NAD(P)H-quinone oxidoreductase subunit 1	sp|Q1KXQ8|NU1C_HELAN NAD(P)H-quinone oxidoreductase subunit 1, chloroplastic OS=Helianthus annuus GN=ndhA PE=3 SV=1	tr|H6SXT1|H6SXT1_SPAEU NADH-plastoquinone oxidoreductase subunit 1 (Fragment) OS=Sparganium eurycarpum GN=ndhA PE=3 SV=1	gi|374975453|gb|AFA27814.1| NADH-plastoquinone oxidoreductase subunit 1, partial [Sparganium eurycarpum]	J9ZW95_9ROSA/28-181 J9ZW95.1 PF00146.17;NADHdh;	AtCh078 [C] KOG4770 NADH dehydrogenase subunit 1	GO:0005886~plasma membrane;GO:0009507~chloroplast;GO:0009535~chloroplast thylakoid membrane;GO:0009536~plastid;GO:0016021~integral component of membrane;GO:0016491~oxidoreductase activity;GO:0016655~oxidoreductase activity, acting on NAD(P)H, quinone or similar compound as acceptor;GO:0019684~photosynthesis, light reaction;GO:0048038~quinone binding;	EC:1.6.5.3	K05572	ko00190~Oxidative phosphorylation;
TR37194|c0_g1	-4.1	5e-05	0.000911704	Down	-	-	-	-	-	-	-	-	-	-	-
TR37280|c5_g2	-5.2	5e-05	0.000911704	Down	-	-	-	-	-	-	-	-	-	-	-
TR37281|c0_g30	4.3	5e-05	0.000911704	Up	ENO, eno	enolase	sp|P26300|ENO_SOLLC Enolase OS=Solanum lycopersicum GN=PGH1 PE=2 SV=1	tr|G9JNH0|G9JNH0_9POAL Enolase1 OS=Guzmania wittmackii x Guzmania lingulata PE=2 SV=1	gi|365200115|gb|AEW69686.1| enolase1 [Guzmania wittmackii x Guzmania lingulata]	M0ZSD6_SOLTU/4-139 M0ZSD6.1 PF03952.12;Enolase_N;	At2g36530 [G] KOG2670 Enolase	GO:0000015~phosphopyruvate hydratase complex;GO:0000287~magnesium ion binding;GO:0003677~DNA binding;GO:0004634~phosphopyruvate hydratase activity;GO:0005507~copper ion binding;GO:0005634~nucleus;GO:0005737~cytoplasm;GO:0005739~mitochondrion;GO:0005740~mitochondrial envelope;GO:0005829~cytosol;GO:0005886~plasma membrane;GO:0006096~glycolytic process;GO:0006351~transcription, DNA-templated;GO:0006…	EC:4.2.1.11	K01689	ko00010~Glycolysis / Gluconeogenesis;ko00680~Methane metabolism;ko01200~Carbon metabolism;ko01230~Biosynthesis of amino acids;ko03018~RNA degradation;ko04066~HIF-1 signaling pathway;
TR37281|c0_g33	-5.6	5e-05	0.000911704	Down	ENO, eno	enolase	sp|P26300|ENO_SOLLC Enolase OS=Solanum lycopersicum GN=PGH1 PE=2 SV=1	tr|G9JNH0|G9JNH0_9POAL Enolase1 OS=Guzmania wittmackii x Guzmania lingulata PE=2 SV=1	gi|365200115|gb|AEW69686.1| enolase1 [Guzmania wittmackii x Guzmania lingulata]	M0ZSD6_SOLTU/4-139 M0ZSD6.1 PF03952.12;Enolase_N;	At2g36530 [G] KOG2670 Enolase	GO:0000015~phosphopyruvate hydratase complex;GO:0000287~magnesium ion binding;GO:0003677~DNA binding;GO:0004634~phosphopyruvate hydratase activity;GO:0005507~copper ion binding;GO:0005634~nucleus;GO:0005737~cytoplasm;GO:0005739~mitochondrion;GO:0005740~mitochondrial envelope;GO:0005829~cytosol;GO:0005886~plasma membrane;GO:0006096~glycolytic process;GO:0006351~transcription, DNA-templated;GO:0006…	EC:4.2.1.11	K01689	ko00010~Glycolysis / Gluconeogenesis;ko00680~Methane metabolism;ko01200~Carbon metabolism;ko01230~Biosynthesis of amino acids;ko03018~RNA degradation;ko04066~HIF-1 signaling pathway;
TR37297|c0_g5	-3.8	5e-05	0.000911704	Down	-	-	-	-	-	-	-	-	-	-	-
TR37304|c3_g1	-2.1	5e-05	0.000911704	Down	-	-	-	tr|K4AZ76|K4AZ76_SOLLC Uncharacterized protein OS=Solanum lycopersicum GN=Solyc01g091360.2 PE=4 SV=1	gi|697191706|ref|XP_009604925.1| PREDICTED: uncharacterized protein LOC104099586 [Nicotiana tomentosiformis]	M1AYV4_SOLTU/80-205 M1AYV4.1 PF07386.7;DUF1499;	At3g60810 [NK] proteins (or domains) not included into any KOG	-	-	-	-
TR37308|c2_g10	2.2	5e-05	0.000911704	Up	RBBP6	E3 ubiquitin-protein ligase RBBP6	-	tr|B9SXE4|B9SXE4_RICCO Retinoblastoma-binding protein, putative OS=Ricinus communis GN=RCOM_1389220 PE=4 SV=1	gi|747069063|ref|XP_011081312.1| PREDICTED: uncharacterized protein LOC105164372 [Sesamum indicum]	-	-	GO:0003676~nucleic acid binding;GO:0005634~nucleus;GO:0008270~zinc ion binding;	EC:6.3.2.19	K10624	-
TR37318|c0_g2	-2.7	5e-05	0.000911704	Down	-	-	-	tr|B9SLH7|B9SLH7_RICCO Putative uncharacterized protein OS=Ricinus communis GN=RCOM_0686940 PE=4 SV=1	gi|255571806|ref|XP_002526846.1| conserved hypothetical protein [Ricinus communis]	I3S5F2_LOTJA/37-156 I3S5F2.1 PF14770.2;TMEM18;	-	-	-	-	-
TR3731|c0_g2	-3.1	5e-05	0.000911704	Down	-	-	-	-	-	-	-	-	-	-	-
TR37320|c0_g3	-4.2	5e-05	0.000911704	Down	-	-	-	-	-	-	-	-	-	-	-
TR37320|c0_g8	-4	5e-05	0.000911704	Down	-	-	-	-	-	-	-	-	-	-	-
TR37449|c0_g1	-5	5e-05	0.000911704	Down	-	-	sp|P20825|POL2_DROME Retrovirus-related Pol polyprotein from transposon 297 OS=Drosophila melanogaster GN=pol PE=3 SV=1	tr|A5BX03|A5BX03_VITVI Putative uncharacterized protein OS=Vitis vinifera GN=VITISV_032357 PE=4 SV=1	gi|147826806|emb|CAN63950.1| hypothetical protein VITISV_032357 [Vitis vinifera]	A5BEX7_VITVI/838-953 A5BEX7.1 PF00665.22;rve;	At1g36590_2 [R] KOG0017 FOG: Transposon-encoded proteins with TYA, reverse transcriptase, integrase domains in various combinations	GO:0003676~nucleic acid binding;GO:0003677~DNA binding;GO:0003723~RNA binding;GO:0003887~DNA-directed DNA polymerase activity;GO:0003964~RNA-directed DNA polymerase activity;GO:0003968~RNA-directed RNA polymerase activity;GO:0004190~aspartic-type endopeptidase activity;GO:0004519~endonuclease activity;GO:0005634~nucleus;GO:0005739~mitochondrion;GO:0006310~DNA recombination;GO:0008270~zinc ion bin…	-	-	-
TR37498|c0_g3	5.9	5e-05	0.000911704	Up	-	-	-	-	-	-	-	-	-	-	-
TR37498|c0_g4	4.7	5e-05	0.000911704	Up	-	-	-	-	-	-	-	-	-	-	-
TR37498|c1_g2	6.4	5e-05	0.000911704	Up	RP-L13e, RPL13	large subunit ribosomal protein L13e	sp|P41128|RL131_BRANA 60S ribosomal protein L13-1 OS=Brassica napus PE=2 SV=1	tr|B9I801|B9I801_POPTR 60S ribosomal protein L13 OS=Populus trichocarpa GN=POPTR_0013s02860g PE=3 SV=1	gi|224074480|ref|XP_002304378.1| 60S ribosomal protein L13 [Populus trichocarpa]	B9MUD1_POPTR/7-183 B9MUD1.1 PF01294.14;Ribosomal_L13e;	At3g49010 [J] KOG3295 60S Ribosomal protein L13	GO:0003735~structural constituent of ribosome;GO:0005618~cell wall;GO:0005730~nucleolus;GO:0005774~vacuolar membrane;GO:0005829~cytosol;GO:0005840~ribosome;GO:0005886~plasma membrane;GO:0006412~translation;GO:0009506~plasmodesma;GO:0009735~response to cytokinin;GO:0016020~membrane;GO:0022625~cytosolic large ribosomal subunit;GO:0022626~cytosolic ribosome;	-	K02873	ko03010~Ribosome;
TR37516|c1_g3	6.5	5e-05	0.000911704	Up	RP-L38e, RPL38	large subunit ribosomal protein L38e	sp|O22860|RL38_ARATH 60S ribosomal protein L38 OS=Arabidopsis thaliana GN=RPL38A PE=3 SV=1	tr|M4DDG7|M4DDG7_BRARP Uncharacterized protein OS=Brassica rapa subsp. pekinensis GN=Bra014535 PE=3 SV=1	gi|674944348|emb|CDX89028.1| BnaA04g01580D [Brassica napus]	S8CV72_9LAMI/2-67 S8CV72.1 PF01781.14;Ribosomal_L38e;	At2g43460 [J] KOG3499 60S ribosomal protein L38	GO:0000184~nuclear-transcribed mRNA catabolic process, nonsense-mediated decay;GO:0001501~skeletal system development;GO:0001503~ossification;GO:0001510~RNA methylation;GO:0003723~RNA binding;GO:0003735~structural constituent of ribosome;GO:0005829~cytosol;GO:0005840~ribosome;GO:0005925~focal adhesion;GO:0006412~translation;GO:0006413~translational initiation;GO:0006414~translational elongation;G…	-	K02923	ko03010~Ribosome;
TR37532|c3_g5	5.8	5e-05	0.000911704	Up	-	-	-	-	-	-	-	-	-	-	-
TR37560|c4_g2	-2.3	5e-05	0.000911704	Down	COX2	cytochrome c oxidase subunit 2	-	tr|B6VJY8|B6VJY8_VITVI Cytochrome c oxidase subunit 2 OS=Vitis vinifera GN=cox2 PE=3 SV=1	gi|224365679|ref|YP_002608406.1| cox2 [Vitis vinifera]	-	-	GO:0004129~cytochrome-c oxidase activity;GO:0005507~copper ion binding;GO:0005743~mitochondrial inner membrane;GO:0016021~integral component of membrane;GO:0022900~electron transport chain;GO:0070469~respiratory chain;	-	K02261	ko00190~Oxidative phosphorylation;ko04260~Cardiac muscle contraction;ko04932~Non-alcoholic fatty liver disease (NAFLD);ko05010~Alzheimer's disease;ko05012~Parkinson's disease;ko05016~Huntington's disease;
TR37560|c4_g5	-6.3	5e-05	0.000911704	Down	-	-	-	-	-	-	-	-	-	-	-
TR37560|c5_g1	-5.7	5e-05	0.000911704	Down	-	-	-	tr|W9QPX9|W9QPX9_9ROSA Uncharacterized protein OS=Morus notabilis GN=L484_004155 PE=4 SV=1	gi|703068199|ref|XP_010088175.1| hypothetical protein L484_004155 [Morus notabilis]	-	-	-	-	-	-
TR3760|c0_g1	-4.2	5e-05	0.000911704	Down	petD	cytochrome b6-f complex subunit 4	sp|Q14FC6|PETD_POPAL Cytochrome b6-f complex subunit 4 OS=Populus alba GN=petD PE=3 SV=1	tr|A0A075D0P7|A0A075D0P7_ALLCE Cytochrome b6-f complex subunit 4 OS=Allium cepa GN=petD PE=3 SV=1	gi|695101533|ref|YP_009057182.1| cytochrome b6/f complex subunit IV (chloroplast) [Allium cepa]	I6M0A1_9ROSI/65-158 I6M0A1.1 PF00032.13;Cytochrom_B_C;	AtCh053 [C] KOG4663 Cytochrome b	GO:0009535~chloroplast thylakoid membrane;GO:0009767~photosynthetic electron transport chain;GO:0016021~integral component of membrane;GO:0016491~oxidoreductase activity;GO:0045156~electron transporter, transferring electrons within the cyclic electron transport pathway of photosynthesis activity;GO:0045158~electron transporter, transferring electrons within cytochrome b6/f complex of photosystem…	-	K02637	ko00195~Photosynthesis;
TR37617|c0_g4	6.3	5e-05	0.000911704	Up	-	-	-	tr|A0A067ETF7|A0A067ETF7_CITSI Uncharacterized protein OS=Citrus sinensis GN=CISIN_1g029569mg PE=4 SV=1	gi|641839540|gb|KDO58469.1| hypothetical protein CISIN_1g029569mg [Citrus sinensis]	-	-	-	-	-	-
TR37630|c0_g2	4.3	5e-05	0.000911704	Up	-	-	-	-	-	-	-	-	-	-	-
TR37658|c0_g1	2.2	5e-05	0.000911704	Up	-	-	-	tr|G7J3I1|G7J3I1_MEDTR Alpha/beta hydrolase family protein OS=Medicago truncatula GN=MTR_3g109870 PE=4 SV=2	gi|657395913|gb|AES73888.2| alpha/beta hydrolase family protein [Medicago truncatula]	G7J3I1_MEDTR/117-387 G7J3I1.1 PF12146.4;Hydrolase_4;	At5g11650 [I] KOG1455 Lysophospholipase	GO:0010200~response to chitin;GO:0016787~hydrolase activity;GO:0047372~acylglycerol lipase activity;	-	-	-
TR37668|c0_g7	-5	5e-05	0.000911704	Down	-	-	-	-	-	-	-	-	-	-	-
TR37668|c0_g9	-5	5e-05	0.000911704	Down	-	-	-	-	-	-	-	-	-	-	-
TR37735|c5_g1	5.3	5e-05	0.000911704	Up	-	-	-	-	-	-	-	-	-	-	-
TR37736|c1_g5	-4.2	5e-05	0.000911704	Down	pgm	phosphoglucomutase	sp|Q9M4G5|PGMP_SOLTU Phosphoglucomutase, chloroplastic OS=Solanum tuberosum GN=PGMP PE=2 SV=1	tr|B9R9J6|B9R9J6_RICCO Phosphoglucomutase, putative OS=Ricinus communis GN=RCOM_1498100 PE=4 SV=1	gi|255539613|ref|XP_002510871.1| phosphoglucomutase, putative [Ricinus communis]	W1NM54_AMBTC/519-620 W1NM54.1 PF00408.16;PGM_PMM_IV;	At5g51820 [G] KOG0625 Phosphoglucomutase	GO:0000023~maltose metabolic process;GO:0000272~polysaccharide catabolic process;GO:0000287~magnesium ion binding;GO:0004614~phosphoglucomutase activity;GO:0005737~cytoplasm;GO:0005829~cytosol;GO:0005975~carbohydrate metabolic process;GO:0005978~glycogen biosynthetic process;GO:0006006~glucose metabolic process;GO:0006098~pentose-phosphate shunt;GO:0009409~response to cold;GO:0009507~chloroplast;…	EC:5.4.2.2	K01835	ko00010~Glycolysis / Gluconeogenesis;ko00030~Pentose phosphate pathway;ko00052~Galactose metabolism;ko00230~Purine metabolism;ko00500~Starch and sucrose metabolism;ko00520~Amino sugar and nucleotide sugar metabolism;ko00521~Streptomycin biosynthesis;
TR37749|c1_g2	-6	5e-05	0.000911704	Down	-	-	-	-	-	-	-	-	-	-	-
TR37756|c0_g1	-4	5e-05	0.000911704	Down	-	-	-	-	-	-	-	-	-	-	-
TR37773|c0_g1	-5.1	5e-05	0.000911704	Down	-	-	-	-	-	-	-	-	-	-	-
TR37773|c0_g2	-6.3	5e-05	0.000911704	Down	-	-	-	-	-	-	-	-	-	-	-
TR37812|c0_g4	-3.9	5e-05	0.000911704	Down	-	-	-	-	-	-	-	-	-	-	-
TR37882|c0_g6	2.4	5e-05	0.000911704	Up	-	-	-	-	-	-	-	-	-	-	-
TR37899|c0_g1	-3.9	5e-05	0.000911704	Down	-	-	-	tr|Q9M3E4|Q9M3E4_ARATH Putative uncharacterized protein F18N11.100 OS=Arabidopsis thaliana GN=F18N11.100 PE=4 SV=1	gi|658037456|ref|XP_008354295.1| PREDICTED: uncharacterized protein LOC103417917 [Malus domestica]	Q5GIT1_CUCME/435-526 Q5GIT1.1 PF10551.5;MULE;	At3g45340 [NK] proteins (or domains) not included into any KOG	GO:0003676~nucleic acid binding;GO:0008270~zinc ion binding;	-	-	-
TR37899|c0_g15	-2.4	5e-05	0.000911704	Down	-	-	-	tr|A5C2Y8|A5C2Y8_VITVI Putative uncharacterized protein OS=Vitis vinifera GN=VITISV_011863 PE=4 SV=1	gi|657973276|ref|XP_008378429.1| PREDICTED: uncharacterized protein LOC103441531 [Malus domestica]	Q5GIT1_CUCME/435-526 Q5GIT1.1 PF10551.5;MULE;	-	GO:0003676~nucleic acid binding;GO:0008270~zinc ion binding;	-	-	-
TR37899|c0_g17	-4.8	5e-05	0.000911704	Down	-	-	-	-	-	-	-	-	-	-	-
TR37899|c0_g2	-2	5e-05	0.000911704	Down	-	-	-	tr|A5C2Y8|A5C2Y8_VITVI Putative uncharacterized protein OS=Vitis vinifera GN=VITISV_011863 PE=4 SV=1	gi|657973276|ref|XP_008378429.1| PREDICTED: uncharacterized protein LOC103441531 [Malus domestica]	Q5GIT1_CUCME/435-526 Q5GIT1.1 PF10551.5;MULE;	-	GO:0003676~nucleic acid binding;GO:0008270~zinc ion binding;	-	-	-
TR37899|c0_g6	-1.8	5e-05	0.000911704	Down	-	-	-	tr|Q9M3E4|Q9M3E4_ARATH Putative uncharacterized protein F18N11.100 OS=Arabidopsis thaliana GN=F18N11.100 PE=4 SV=1	gi|658037456|ref|XP_008354295.1| PREDICTED: uncharacterized protein LOC103417917 [Malus domestica]	Q5GIT1_CUCME/435-526 Q5GIT1.1 PF10551.5;MULE;	At3g45340 [NK] proteins (or domains) not included into any KOG	GO:0003676~nucleic acid binding;GO:0008270~zinc ion binding;	-	-	-
TR37899|c0_g7	-6	5e-05	0.000911704	Down	-	-	-	-	-	-	-	-	-	-	-
TR37956|c1_g6	-2.8	5e-05	0.000911704	Down	-	-	sp|Q9M812|CUT1C_ARATH Protein CURVATURE THYLAKOID 1C, chloroplastic OS=Arabidopsis thaliana GN=CURT1C PE=1 SV=1	tr|A0A059AJV1|A0A059AJV1_EUCGR Uncharacterized protein OS=Eucalyptus grandis GN=EUGRSUZ_J02957 PE=4 SV=1	gi|702483945|ref|XP_010033861.1| PREDICTED: protein CURVATURE THYLAKOID 1C, chloroplastic [Eucalyptus grandis]	A0A059AJV1_EUCGR/61-145 A0A059AJV1.1 PF14159.2;CAAD;	At1g52220 [NK] proteins (or domains) not included into any KOG	GO:0006364~rRNA processing;GO:0009507~chloroplast;GO:0009535~chloroplast thylakoid membrane;GO:0009657~plastid organization;GO:0010103~stomatal complex morphogenesis;GO:0010207~photosystem II assembly;GO:0016021~integral component of membrane;GO:0035304~regulation of protein dephosphorylation;GO:0043085~positive regulation of catalytic activity;	-	-	-
TR37988|c2_g12	5.4	5e-05	0.000911704	Up	-	-	-	-	-	-	-	-	-	-	-
TR38003|c5_g1	-4.7	5e-05	0.000911704	Down	-	-	-	-	-	-	-	-	-	-	-
TR38043|c1_g9	-5.6	5e-05	0.000911704	Down	-	-	-	-	-	-	-	-	-	-	-
TR38046|c4_g1	3.5	5e-05	0.000911704	Up	-	-	-	-	-	-	-	-	-	-	-
TR38046|c4_g11	-4.5	5e-05	0.000911704	Down	-	-	-	-	-	-	-	-	-	-	-
TR38092|c1_g7	5.5	5e-05	0.000911704	Up	-	-	-	-	-	-	-	-	-	-	-
TR38092|c2_g1	-5	5e-05	0.000911704	Down	-	-	-	-	-	-	-	-	-	-	-
TR38117|c0_g3	2.2	5e-05	0.000911704	Up	PLD1_2	phospholipase D1/2	sp|Q41142|PLDA1_RICCO Phospholipase D alpha 1 OS=Ricinus communis GN=PLD1 PE=1 SV=1	tr|A0A068TPA0|A0A068TPA0_COFCA Phospholipase D OS=Coffea canephora GN=GSCOC_T00022148001 PE=3 SV=1	gi|661898178|emb|CDO98145.1| unnamed protein product [Coffea canephora]	Q9XFX8_CRAPL/8-127 Q9XFX8.1 PF00168.26;C2;	At3g15730 [I] KOG1329 Phospholipase D1	GO:0004630~phospholipase D activity;GO:0005509~calcium ion binding;GO:0005773~vacuole;GO:0005783~endoplasmic reticulum;GO:0005886~plasma membrane;GO:0009536~plastid;GO:0016020~membrane;GO:0016042~lipid catabolic process;GO:0046470~phosphatidylcholine metabolic process;GO:0070290~N-acylphosphatidylethanolamine-specific phospholipase D activity;	EC:3.1.4.4	K01115	ko00564~Glycerophospholipid metabolism;ko00565~Ether lipid metabolism;ko04014~Ras signaling pathway;ko04024~cAMP signaling pathway;ko04071~Sphingolipid signaling pathway;ko04144~Endocytosis;ko04666~Fc gamma R-mediated phagocytosis;ko04724~Glutamatergic synapse;ko04912~GnRH signaling pathway;ko05231~Choline metabolism in cancer;
TR38145|c1_g2	-3.7	5e-05	0.000911704	Down	-	-	-	-	-	-	-	-	-	-	-
TR38155|c0_g11	3.5	5e-05	0.000911704	Up	-	-	-	-	-	-	-	-	-	-	-
TR38155|c0_g2	4.4	5e-05	0.000911704	Up	-	-	-	-	-	-	-	-	-	-	-
TR38169|c0_g7	-2.4	5e-05	0.000911704	Down	-	-	sp|E3SXU4|BHLHW_PEA Basic helix-loop-helix protein A OS=Pisum sativum GN=BHLH PE=3 SV=1	tr|I1SSK4|I1SSK4_DIOKA BHLH transcription factor MYC1 OS=Diospyros kaki PE=2 SV=1	gi|329750801|gb|AEC03343.1| bHLH transcription factor MYC1 [Diospyros kaki]	-	-	GO:0003700~transcription factor activity, sequence-specific DNA binding;GO:0005634~nucleus;GO:0006351~transcription, DNA-templated;GO:0006355~regulation of transcription, DNA-templated;GO:0009718~anthocyanin-containing compound biosynthetic process;GO:0009744~response to sucrose;GO:0009813~flavonoid biosynthetic process;GO:0009962~regulation of flavonoid biosynthetic process;GO:0010026~trichome d…	-	-	-
TR38200|c0_g11	3.7	5e-05	0.000911704	Up	-	-	sp|Q56Z59|PATL3_ARATH Patellin-3 OS=Arabidopsis thaliana GN=PATL3 PE=1 SV=2	tr|V7ACQ3|V7ACQ3_PHAVU Uncharacterized protein OS=Phaseolus vulgaris GN=PHAVU_011G002200g PE=4 SV=1	gi|359493327|ref|XP_002265124.2| PREDICTED: patellin-3 [Vitis vinifera]	-	At1g72160 [I] KOG1471 Phosphatidylinositol transfer protein SEC14 and related proteins	GO:0005215~transporter activity;GO:0005622~intracellular;GO:0005737~cytoplasm;GO:0005886~plasma membrane;GO:0006810~transport;GO:0007049~cell cycle;GO:0008289~lipid binding;GO:0009507~chloroplast;GO:0016021~integral component of membrane;GO:0051301~cell division;	-	-	-
TR38200|c0_g3	-4.2	5e-05	0.000911704	Down	-	-	sp|Q56Z59|PATL3_ARATH Patellin-3 OS=Arabidopsis thaliana GN=PATL3 PE=1 SV=2	tr|V7ACQ3|V7ACQ3_PHAVU Uncharacterized protein OS=Phaseolus vulgaris GN=PHAVU_011G002200g PE=4 SV=1	gi|359493327|ref|XP_002265124.2| PREDICTED: patellin-3 [Vitis vinifera]	-	At1g72160 [I] KOG1471 Phosphatidylinositol transfer protein SEC14 and related proteins	GO:0005215~transporter activity;GO:0005622~intracellular;GO:0005737~cytoplasm;GO:0005886~plasma membrane;GO:0006810~transport;GO:0007049~cell cycle;GO:0008289~lipid binding;GO:0009507~chloroplast;GO:0016021~integral component of membrane;GO:0051301~cell division;	-	-	-
TR38235|c2_g5	3	5e-05	0.000911704	Up	-	-	-	tr|M1CFD0|M1CFD0_SOLTU Uncharacterized protein OS=Solanum tuberosum GN=PGSC0003DMG400025791 PE=4 SV=1	gi|698562922|ref|XP_009772548.1| PREDICTED: B3 domain-containing protein At5g42700-like isoform X1 [Nicotiana sylvestris]	-	-	GO:0003677~DNA binding;GO:0005634~nucleus;GO:0006351~transcription, DNA-templated;GO:0006355~regulation of transcription, DNA-templated;	-	-	-
TR38253|c1_g1	4.5	5e-05	0.000911704	Up	-	-	-	-	-	-	-	-	-	-	-
TR38253|c1_g10	2.7	5e-05	0.000911704	Up	-	-	-	-	-	-	-	-	-	-	-
TR38256|c4_g1	-2.2	5e-05	0.000911704	Down	-	-	-	-	-	-	-	-	-	-	-
TR38256|c7_g5	6.1	5e-05	0.000911704	Up	-	-	-	-	-	-	-	-	-	-	-
TR38301|c0_g4	-3.1	5e-05	0.000911704	Down	-	-	-	-	-	-	-	-	-	-	-
TR38335|c0_g1	-4.7	5e-05	0.000911704	Down	HIF1	HAT1-interacting factor 1	-	tr|V4SPI7|V4SPI7_9ROSI Uncharacterized protein OS=Citrus clementina GN=CICLE_v10025507mg PE=4 SV=1	gi|567866327|ref|XP_006425786.1| hypothetical protein CICLE_v10025507mg [Citrus clementina]	-	-	GO:0006306~DNA methylation;GO:0006346~methylation-dependent chromatin silencing;GO:0009855~determination of bilateral symmetry;GO:0009909~regulation of flower development;GO:0010014~meristem initiation;GO:0010073~meristem maintenance;GO:0016246~RNA interference;GO:0031048~chromatin silencing by small RNA;GO:0048449~floral organ formation;GO:0051567~histone H3-K9 methylation;	-	K11372	-
TR38340|c0_g1	-3.3	5e-05	0.000911704	Down	-	-	sp|Q0ZIW0|TI214_VITVI Protein TIC 214 OS=Vitis vinifera GN=TIC214 PE=3 SV=1	tr|A0A067YQD5|A0A067YQD5_ROSGI Hypothetical chloroplast RF1 OS=Rosa gigantea GN=ycf1 PE=4 SV=1	gi|573015416|gb|AHF71995.1| hypothetical chloroplast RF1 (chloroplast) [Rosa odorata var. gigantea]	D3WEH2_HEUSA/21-966 D3WEH2.1 PF05758.8;Ycf1;	AtCh069 [NK] proteins (or domains) not included into any KOG	GO:0009507~chloroplast;GO:0009706~chloroplast inner membrane;GO:0015031~protein transport;GO:0016021~integral component of membrane;	-	-	-
TR38340|c5_g1	-7	5e-05	0.000911704	Down	ndhF	NAD(P)H-quinone oxidoreductase subunit 5	sp|B1NWJ6|NU5C_MANES NAD(P)H-quinone oxidoreductase subunit 5, chloroplastic OS=Manihot esculenta GN=ndhF PE=3 SV=1	tr|F8TRD2|F8TRD2_9ROSA NADH dehydrogenase subunit F (Fragment) OS=Hovenia trichocarpa var. robusta PE=4 SV=1	gi|1773303|gb|AAB41635.1| NADH dehydrogenase [Ceanothus integerrimus]	Q0MSD6_9ROSA/77-326 Q0MSD6.1 PF01010.15;Proton_antipo_C;	AtCh070 [C] KOG4668 NADH dehydrogenase subunits 2, 5, and related proteins	GO:0006810~transport;GO:0008137~NADH dehydrogenase (ubiquinone) activity;GO:0009507~chloroplast;GO:0009535~chloroplast thylakoid membrane;GO:0016021~integral component of membrane;GO:0042773~ATP synthesis coupled electron transport;GO:0048038~quinone binding;	EC:1.6.5.3	K05577	ko00190~Oxidative phosphorylation;
TR38340|c6_g1	-7.3	5e-05	0.000911704	Down	ndhF	NAD(P)H-quinone oxidoreductase subunit 5	sp|Q32516|NU5C_SOLLC NAD(P)H-quinone oxidoreductase subunit 5, chloroplastic OS=Solanum lycopersicum GN=ndhF PE=3 SV=2	tr|A9XUM2|A9XUM2_9ROSA NADH-plastoquinone oxidoreductase subunit 5 (Fragment) OS=Ceanothus prostratus GN=ndhF PE=4 SV=1	gi|1773305|gb|AAB41636.1| NADH dehydrogenase [Ceanothus sanguineus]	Q0MSD6_9ROSA/77-326 Q0MSD6.1 PF01010.15;Proton_antipo_C;	AtCh070 [C] KOG4668 NADH dehydrogenase subunits 2, 5, and related proteins	GO:0006810~transport;GO:0008137~NADH dehydrogenase (ubiquinone) activity;GO:0009507~chloroplast;GO:0009535~chloroplast thylakoid membrane;GO:0016021~integral component of membrane;GO:0042773~ATP synthesis coupled electron transport;GO:0048038~quinone binding;	EC:1.6.5.3	K05577	ko00190~Oxidative phosphorylation;
TR38365|c2_g1	3.5	5e-05	0.000911704	Up	-	-	-	-	-	-	-	-	-	-	-
TR38381|c0_g10	-4.6	5e-05	0.000911704	Down	-	-	-	-	-	-	-	-	-	-	-
TR38381|c0_g2	-3.8	5e-05	0.000911704	Down	PFEMP1	erythrocyte membrane protein 1	sp|P09789|GRP1_PETHY Glycine-rich cell wall structural protein 1 OS=Petunia hybrida GN=GRP-1 PE=1 SV=1	tr|M1B331|M1B331_SOLTU Uncharacterized protein OS=Solanum tuberosum GN=PGSC0003DMG400013854 PE=4 SV=1	gi|743776810|ref|XP_010918816.1| PREDICTED: glycine-rich cell wall structural protein 1.8-like [Elaeis guineensis]	M3ZCQ4_RAT/23-193 M3ZCQ4.1 PF16208.1;Keratin_2_head;	At3g17050 [NK] proteins (or domains) not included into any KOG	GO:0004872~receptor activity;GO:0005576~extracellular region;GO:0005618~cell wall;GO:0009405~pathogenesis;GO:0016021~integral component of membrane;GO:0016337~single organismal cell-cell adhesion;GO:0020002~host cell plasma membrane;GO:0020013~modulation by symbiont of host erythrocyte aggregation;GO:0020030~infected host cell surface knob;GO:0020033~antigenic variation;GO:0020035~cytoadherence t…	-	K13850	ko05144~Malaria;
TR38394|c0_g1	4.9	5e-05	0.000911704	Up	-	-	-	-	-	-	-	-	-	-	-
TR38394|c1_g1	5	5e-05	0.000911704	Up	-	-	-	-	-	-	-	-	-	-	-
TR38394|c2_g2	4.5	5e-05	0.000911704	Up	-	-	sp|Q84TH9|NLP7_ARATH Protein NLP7 OS=Arabidopsis thaliana GN=NLP7 PE=1 SV=2	tr|A0A0D9YM05|A0A0D9YM05_9ORYZ Uncharacterized protein OS=Oryza glumipatula PE=4 SV=1	gi|125537993|gb|EAY84388.1| hypothetical protein OsI_05764 [Oryza sativa Indica Group]	A2X0M8_ORYSI/484-532 A2X0M8.1 PF02042.11;RWP-RK;	At4g24020 [NK] proteins (or domains) not included into any KOG	GO:0003677~DNA binding;GO:0003700~transcription factor activity, sequence-specific DNA binding;GO:0005634~nucleus;GO:0006351~transcription, DNA-templated;GO:0009414~response to water deprivation;GO:0010118~stomatal movement;GO:0010167~response to nitrate;GO:0042128~nitrate assimilation;	-	-	-
TR38422|c0_g4	4.5	5e-05	0.000911704	Up	-	-	-	-	-	-	-	-	-	-	-
TR38440|c4_g4	-4.7	5e-05	0.000911704	Down	petB	cytochrome b6	sp|A0ZZ65|CYB6_GOSBA Cytochrome b6 OS=Gossypium barbadense GN=petB PE=3 SV=1	tr|I6LRN3|I6LRN3_GOSST Cytochrome b6 OS=Gossypium sturtianum GN=petB PE=3 SV=1	gi|824055781|gb|AKI85138.1| cytochrome b6, partial (mitochondrion) [Geranium incanum]	K9LP01_KINAU/93-217 K9LP01.1 PF13631.2;Cytochrom_B_N_2;	AtCh052 [C] KOG4663 Cytochrome b	GO:0005506~iron ion binding;GO:0009535~chloroplast thylakoid membrane;GO:0015979~photosynthesis;GO:0016021~integral component of membrane;GO:0016491~oxidoreductase activity;GO:0020037~heme binding;GO:0022904~respiratory electron transport chain;GO:0045158~electron transporter, transferring electrons within cytochrome b6/f complex of photosystem II activity;	-	K02635	ko00195~Photosynthesis;
TR38440|c4_g8	-4.5	5e-05	0.000911704	Down	petB	cytochrome b6	sp|Q09ME7|CYB6_CITSI Cytochrome b6 OS=Citrus sinensis GN=petB PE=3 SV=2	tr|B7T3Q7|B7T3Q7_9ROSI Cytochrome b6 OS=Monsonia speciosa GN=petB PE=3 SV=1	gi|114329685|ref|YP_740506.1| cytochrome b6 [Citrus sinensis]	K9LP01_KINAU/93-217 K9LP01.1 PF13631.2;Cytochrom_B_N_2;	AtCh052 [C] KOG4663 Cytochrome b	GO:0005506~iron ion binding;GO:0009507~chloroplast;GO:0009535~chloroplast thylakoid membrane;GO:0015979~photosynthesis;GO:0016021~integral component of membrane;GO:0016491~oxidoreductase activity;GO:0020037~heme binding;GO:0022904~respiratory electron transport chain;GO:0042651~thylakoid membrane;GO:0045158~electron transporter, transferring electrons within cytochrome b6/f complex of photosystem…	-	K02635	ko00195~Photosynthesis;
TR38457|c1_g9	-2.4	5e-05	0.000911704	Down	-	-	-	-	-	-	-	-	-	-	-
TR38459|c0_g3	-4.1	5e-05	0.000911704	Down	-	-	-	-	-	-	-	-	-	-	-
TR38487|c0_g2	5.8	5e-05	0.000911704	Up	ACLY	ATP citrate (pro-S)-lyase	sp|O80526|ACLA3_ARATH ATP-citrate synthase alpha chain protein 3 OS=Arabidopsis thaliana GN=ACLA-3 PE=2 SV=1	tr|K3Z6H7|K3Z6H7_SETIT Uncharacterized protein OS=Setaria italica GN=Si022146m.g PE=4 SV=1	gi|460368993|ref|XP_004230349.1| PREDICTED: ATP-citrate synthase alpha chain protein 3 [Solanum lycopersicum]	K3Z6H7_SETIT/5-204 K3Z6H7.1 PF08442.6;ATP-grasp_2;	At1g09430 [C] KOG1254 ATP-citrate lyase	GO:0003878~ATP citrate synthase activity;GO:0005524~ATP binding;GO:0005829~cytosol;GO:0006085~acetyl-CoA biosynthetic process;GO:0006623~protein targeting to vacuole;GO:0006629~lipid metabolic process;GO:0009346~citrate lyase complex;	EC:2.3.3.8	K01648	ko00020~Citrate cycle (TCA cycle);ko00720~Carbon fixation pathways in prokaryotes;
TR38510|c5_g21	-4.4	5e-05	0.000911704	Down	-	-	-	tr|A0A068V9S5|A0A068V9S5_COFCA Coffea canephora DH200=94 genomic scaffold, scaffold_148 OS=Coffea canephora GN=GSCOC_T00000716001 PE=4 SV=1	gi|565355695|ref|XP_006344718.1| PREDICTED: protein DEHYDRATION-INDUCED 19 homolog 3-like [Solanum tuberosum]	B9RFG1_RICCO/115-215 B9RFG1.1 PF14571.2;Di19_C;	-	-	-	-	-
TR38510|c5_g4	5	5e-05	0.000911704	Up	-	-	-	tr|M1CB71|M1CB71_SOLTU Uncharacterized protein OS=Solanum tuberosum GN=PGSC0003DMG400024778 PE=4 SV=1	gi|565355695|ref|XP_006344718.1| PREDICTED: protein DEHYDRATION-INDUCED 19 homolog 3-like [Solanum tuberosum]	D7U9Z9_VITVI/114-214 D7U9Z9.1 PF14571.2;Di19_C;	-	-	-	-	-
TR38545|c0_g4	-1.9	5e-05	0.000911704	Down	-	-	-	-	-	-	-	-	-	-	-
TR38546|c0_g15	2.4	5e-05	0.000911704	Up	-	-	sp|F4I111|MCU6_ARATH Calcium uniporter protein 6, mitochondrial OS=Arabidopsis thaliana GN=At1g09575 PE=2 SV=1	tr|A0A0B2QY28|A0A0B2QY28_GLYSO Calcium uniporter protein, mitochondrial OS=Glycine soja GN=glysoja_029762 PE=4 SV=1	gi|356539736|ref|XP_003538350.1| PREDICTED: uncharacterized protein LOC100780083 isoform X1 [Glycine max]	V7BLT8_PHAVU/135-297 V7BLT8.1 PF04678.9;MCU;	At1g57610 [R] KOG2966 Uncharacterized conserved protein	GO:0005262~calcium channel activity;GO:0005743~mitochondrial inner membrane;GO:0016021~integral component of membrane;	-	-	-
TR38546|c1_g8	3	5e-05	0.000911704	Up	-	-	sp|F4I111|MCU6_ARATH Calcium uniporter protein 6, mitochondrial OS=Arabidopsis thaliana GN=At1g09575 PE=2 SV=1	tr|A0A061H0G4|A0A061H0G4_THECC Coiled-coil domain-containing protein 109A isoform 1 OS=Theobroma cacao GN=TCM_046937 PE=4 SV=1	gi|590591810|ref|XP_007017120.1| Coiled-coil domain-containing protein 109A isoform 1 [Theobroma cacao]	I1MBN2_SOYBN/145-307 I1MBN2.1 PF04678.9;MCU;	At1g57610 [R] KOG2966 Uncharacterized conserved protein	GO:0005262~calcium channel activity;GO:0005743~mitochondrial inner membrane;GO:0016021~integral component of membrane;	-	-	-
TR38677|c5_g6	3.2	5e-05	0.000911704	Up	-	-	-	-	-	-	-	-	-	-	-
TR38683|c0_g1	2.4	5e-05	0.000911704	Up	-	-	-	-	-	-	-	-	-	-	-
TR38689|c0_g1	-3.4	5e-05	0.000911704	Down	-	-	-	-	-	-	-	-	-	-	-
TR38689|c0_g2	-5.6	5e-05	0.000911704	Down	-	-	-	-	-	-	-	-	-	-	-
TR38689|c0_g4	-4.4	5e-05	0.000911704	Down	-	-	-	-	-	-	-	-	-	-	-
TR38689|c0_g5	-3	5e-05	0.000911704	Down	-	-	-	-	-	-	-	-	-	-	-
TR38689|c0_g8	-6.3	5e-05	0.000911704	Down	-	-	-	-	-	-	-	-	-	-	-
TR38694|c1_g5	5.3	5e-05	0.000911704	Up	tuf, TUFM	elongation factor Tu	sp|Q9ZT91|EFTM_ARATH Elongation factor Tu, mitochondrial OS=Arabidopsis thaliana GN=TUFA PE=1 SV=1	tr|B9IA13|B9IA13_POPTR Elongation factor Tu OS=Populus trichocarpa GN=POPTR_0014s13420g PE=3 SV=1	gi|224128664|ref|XP_002320388.1| Elongation factor Tu family protein [Populus trichocarpa]	D7KCE2_ARALL/61-255 D7KCE2.1 PF00009.23;GTP_EFTU;	At4g02930 [J] KOG0460 Mitochondrial translation elongation factor Tu	GO:0003746~translation elongation factor activity;GO:0003924~GTPase activity;GO:0005524~ATP binding;GO:0005525~GTP binding;GO:0005618~cell wall;GO:0005622~intracellular;GO:0005737~cytoplasm;GO:0005739~mitochondrion;GO:0008270~zinc ion binding;GO:0009220~pyrimidine ribonucleotide biosynthetic process;GO:0016779~nucleotidyltransferase activity;GO:0046686~response to cadmium ion;GO:0050897~cobalt io…	-	K02358	-
TR38717|c3_g1	-2.7	5e-05	0.000911704	Down	clpP, CLPP	ATP-dependent Clp protease, protease subunit	sp|Q9XJ36|CLPR2_ARATH ATP-dependent Clp protease proteolytic subunit-related protein 2, chloroplastic OS=Arabidopsis thaliana GN=CLPR2 PE=1 SV=1	tr|A0A061G4L0|A0A061G4L0_THECC ATP-dependent Clp protease proteolytic subunit OS=Theobroma cacao GN=TCM_016095 PE=3 SV=1	gi|590677414|ref|XP_007040010.1| CLP protease proteolytic subunit 2 [Theobroma cacao]	Q7X9M5_MALDO/1-104 Q7X9M5.1 PF00574.19;CLP_protease;	At1g12410 [O] KOG0840 ATP-dependent Clp protease, proteolytic subunit	GO:0004252~serine-type endopeptidase activity;GO:0005737~cytoplasm;GO:0006364~rRNA processing;GO:0009507~chloroplast;GO:0009534~chloroplast thylakoid;GO:0009570~chloroplast stroma;GO:0009658~chloroplast organization;GO:0009840~chloroplastic endopeptidase Clp complex;GO:0009902~chloroplast relocation;GO:0009941~chloroplast envelope;GO:0010027~thylakoid membrane organization;GO:0010207~photosystem …	EC:3.4.21.92	K01358	ko04112~Cell cycle - Caulobacter;
TR38735|c1_g2	4.8	5e-05	0.000911704	Up	-	-	-	-	-	-	-	-	-	-	-
TR38739|c0_g3	2.6	5e-05	0.000911704	Up	-	-	-	-	-	-	-	-	-	-	-
TR38805|c0_g4	1.5	5e-05	0.000911704	Up	RP-S5, MRPS5, rpsE	small subunit ribosomal protein S5	-	tr|V4VE22|V4VE22_9ROSI Uncharacterized protein OS=Citrus clementina GN=CICLE_v10031158mg PE=3 SV=1	gi|460409307|ref|XP_004250080.1| PREDICTED: uncharacterized protein LOC101251434 [Solanum lycopersicum]	V4VE22_9ROSI/464-534 V4VE22.1 PF03719.11;Ribosomal_S5_C;	At1g64880 [J] KOG2646 Ribosomal protein S5	GO:0003723~RNA binding;GO:0003735~structural constituent of ribosome;GO:0005768~endosome;GO:0005802~trans-Golgi network;GO:0005840~ribosome;GO:0006412~translation;GO:0009220~pyrimidine ribonucleotide biosynthetic process;	-	K02988	ko03010~Ribosome;
TR38817|c2_g5	-2.6	5e-05	0.000911704	Down	ABF	ABA responsive element binding factor	sp|Q9M7Q2|AI5L7_ARATH ABSCISIC ACID-INSENSITIVE 5-like protein 7 OS=Arabidopsis thaliana GN=ABF4 PE=1 SV=1	tr|Q400L1|Q400L1_CATRO Transcription factor BZIP1 OS=Catharanthus roseus GN=bzip1 PE=2 SV=1	gi|33340591|gb|AAQ14866.1|AF329450_1 transcription factor BZIP1 [Catharanthus roseus]	-	-	GO:0003700~transcription factor activity, sequence-specific DNA binding;GO:0005634~nucleus;GO:0006351~transcription, DNA-templated;GO:0006355~regulation of transcription, DNA-templated;GO:0009738~abscisic acid-activated signaling pathway;GO:0043565~sequence-specific DNA binding;GO:0044212~transcription regulatory region DNA binding;	-	K14432	ko04075~Plant hormone signal transduction;
TR38837|c1_g4	1.2	5e-05	0.000911704	Up	-	-	-	-	-	-	-	-	-	-	-
TR38842|c6_g3	5.6	5e-05	0.000911704	Up	-	-	-	-	-	-	-	-	-	-	-
TR38845|c2_g5	-3.7	5e-05	0.000911704	Down	-	-	-	-	-	-	-	-	-	-	-
TR38863|c3_g7	-7.2	5e-05	0.000911704	Down	-	-	-	-	-	-	-	-	-	-	-
TR38883|c0_g2	-4.1	5e-05	0.000911704	Down	-	-	-	-	-	-	-	-	-	-	-
TR38892|c0_g2	-2	5e-05	0.000911704	Down	-	-	sp|Q8L6Y4|EMF2_ARATH Polycomb group protein EMBRYONIC FLOWER 2 OS=Arabidopsis thaliana GN=EMF2 PE=1 SV=2	tr|C9E9W1|C9E9W1_CAMSI Embryonic flower 2 OS=Camellia sinensis GN=EMF2 PE=2 SV=1	gi|258678024|gb|ACV87734.1| embryonic flower 2 [Camellia sinensis]	-	At5g51230 [NK] proteins (or domains) not included into any KOG	GO:0003677~DNA binding;GO:0003700~transcription factor activity, sequence-specific DNA binding;GO:0005634~nucleus;GO:0006349~regulation of gene expression by genetic imprinting;GO:0006351~transcription, DNA-templated;GO:0009908~flower development;GO:0009910~negative regulation of flower development;GO:0010048~vernalization response;GO:0016571~histone methylation;GO:0030154~cell differentiation;GO…	-	-	-
TR38893|c2_g2	2.7	5e-05	0.000911704	Up	-	-	-	-	-	-	-	-	-	-	-
TR38914|c3_g3	-2	5e-05	0.000911704	Down	HEXA_B	hexosaminidase	sp|Q9SYK0|HEXO2_ARATH Beta-hexosaminidase 2 OS=Arabidopsis thaliana GN=HEXO2 PE=1 SV=1	tr|A0A068UGR8|A0A068UGR8_COFCA Beta-hexosaminidase OS=Coffea canephora GN=GSCOC_T00024973001 PE=3 SV=1	gi|661888615|emb|CDP07651.1| unnamed protein product [Coffea canephora]	A5AX89_VITVI/167-506 A5AX89.1 PF00728.18;Glyco_hydro_20;	At1g05590 [G] KOG2499 Beta-N-acetylhexosaminidase	GO:0000272~polysaccharide catabolic process;GO:0001501~skeletal system development;GO:0001669~acrosomal vesicle;GO:0004563~beta-N-acetylhexosaminidase activity;GO:0005764~lysosome;GO:0005886~plasma membrane;GO:0005975~carbohydrate metabolic process;GO:0006032~chitin catabolic process;GO:0006689~ganglioside catabolic process;GO:0006874~cellular calcium ion homeostasis;GO:0007040~lysosome organizat…	EC:3.2.1.52	K12373	ko00511~Other glycan degradation;ko00520~Amino sugar and nucleotide sugar metabolism;ko00531~Glycosaminoglycan degradation;ko00603~Glycosphingolipid biosynthesis - globo series;ko00604~Glycosphingolipid biosynthesis - ganglio series;ko04142~Lysosome;
TR38914|c3_g4	3.6	5e-05	0.000911704	Up	HEXA_B	hexosaminidase	sp|Q9SYK0|HEXO2_ARATH Beta-hexosaminidase 2 OS=Arabidopsis thaliana GN=HEXO2 PE=1 SV=1	tr|A0A068UGR8|A0A068UGR8_COFCA Beta-hexosaminidase OS=Coffea canephora GN=GSCOC_T00024973001 PE=3 SV=1	gi|590641103|ref|XP_007030138.1| Beta-hexosaminidase 2 [Theobroma cacao]	A5AX89_VITVI/167-506 A5AX89.1 PF00728.18;Glyco_hydro_20;	At1g05590 [G] KOG2499 Beta-N-acetylhexosaminidase	GO:0001501~skeletal system development;GO:0001669~acrosomal vesicle;GO:0004563~beta-N-acetylhexosaminidase activity;GO:0005764~lysosome;GO:0005886~plasma membrane;GO:0005975~carbohydrate metabolic process;GO:0006689~ganglioside catabolic process;GO:0006874~cellular calcium ion homeostasis;GO:0007040~lysosome organization;GO:0007341~penetration of zona pellucida;GO:0007605~sensory perception of so…	EC:3.2.1.52	K12373	ko00511~Other glycan degradation;ko00520~Amino sugar and nucleotide sugar metabolism;ko00531~Glycosaminoglycan degradation;ko00603~Glycosphingolipid biosynthesis - globo series;ko00604~Glycosphingolipid biosynthesis - ganglio series;ko04142~Lysosome;
TR38934|c2_g3	-2.2	5e-05	0.000911704	Down	accD	acetyl-CoA carboxylase carboxyl transferase subunit beta	sp|Q49KY9|ACCD_EUCGG Acetyl-coenzyme A carboxylase carboxyl transferase subunit beta, chloroplastic OS=Eucalyptus globulus subsp. globulus GN=accD PE=3 SV=1	tr|V5JE38|V5JE38_LIQFO Acetyl-coenzyme A carboxylase carboxyl transferase subunit beta, chloroplastic OS=Liquidambar formosana GN=accD PE=3 SV=1	gi|568244919|ref|YP_008963700.1| acetyl-CoA carboxylase carboxyltransferase beta subunit (chloroplast) [Liquidambar formosana]	V5IXV6_9ERIC/263-494 V5IXV6.1 PF01039.18;Carboxyl_trans;	AtCh032 [EI] KOG0540 3-Methylcrotonyl-CoA carboxylase, non-biotin containing subunit/Acetyl-CoA carboxylase carboxyl transferase, subunit beta	GO:0003989~acetyl-CoA carboxylase activity;GO:0005524~ATP binding;GO:0006633~fatty acid biosynthetic process;GO:0008270~zinc ion binding;GO:0009317~acetyl-CoA carboxylase complex;GO:0009570~chloroplast stroma;GO:0016740~transferase activity;GO:2001295~malonyl-CoA biosynthetic process;	EC:6.4.1.2	K01963	ko00061~Fatty acid biosynthesis;ko00253~Tetracycline biosynthesis;ko00620~Pyruvate metabolism;ko00640~Propanoate metabolism;ko00720~Carbon fixation pathways in prokaryotes;ko01200~Carbon metabolism;ko01212~Fatty acid metabolism;
TR38935|c0_g4	-6	5e-05	0.000911704	Down	-	-	-	-	-	-	-	-	-	-	-
TR38964|c1_g2	-6	5e-05	0.000911704	Down	-	-	-	-	-	-	-	-	-	-	-
TR38974|c4_g5	3.7	5e-05	0.000911704	Up	-	-	-	-	-	-	-	-	-	-	-
TR38989|c3_g1	-4.8	5e-05	0.000911704	Down	-	-	-	tr|D7SU51|D7SU51_VITVI Putative uncharacterized protein OS=Vitis vinifera GN=VIT_04s0008g02840 PE=4 SV=1	gi|720023484|ref|XP_010263346.1| PREDICTED: protein AIG2 isoform X1 [Nelumbo nucifera]	D7SU51_VITVI/14-126 D7SU51.1 PF06094.8;GGACT;	At2g24390 [NK] proteins (or domains) not included into any KOG	-	-	-	-
TR38990|c0_g1	5.1	5e-05	0.000911704	Up	-	-	-	tr|M4CFZ1|M4CFZ1_BRARP Uncharacterized protein OS=Brassica rapa subsp. pekinensis GN=Bra003123 PE=3 SV=1	gi|674919851|emb|CDY13308.1| BnaC06g14490D [Brassica napus]	-	-	GO:0005524~ATP binding;GO:0016787~hydrolase activity;	-	-	-
TR38991|c2_g8	4.4	5e-05	0.000911704	Up	-	-	-	-	-	-	-	-	-	-	-
TR39036|c0_g2	-3.9	5e-05	0.000911704	Down	-	-	-	tr|A0A067GNA8|A0A067GNA8_CITSI Uncharacterized protein (Fragment) OS=Citrus sinensis GN=CISIN_1g0179611mg PE=4 SV=1	gi|568844723|ref|XP_006476233.1| PREDICTED: transmembrane protein 120 homolog isoform X1 [Citrus sinensis]	G7IAZ3_MEDTR/8-348 G7IAZ3.1 PF07851.9;TMPIT;	-	GO:0016021~integral component of membrane;	-	-	-
TR3905|c0_g1	-5.6	5e-05	0.000911704	Down	-	-	-	-	-	-	-	-	-	-	-
TR39086|c1_g5	1.2	5e-05	0.000911704	Up	CARM1, PRMT4	histone-arginine methyltransferase CARM1	sp|A3KPF2|ANM14_ARATH Probable histone-arginine methyltransferase 1.4 OS=Arabidopsis thaliana GN=PRMT14 PE=1 SV=1	tr|R0GLC3|R0GLC3_9BRAS Uncharacterized protein OS=Capsella rubella GN=CARUB_v10026115mg PE=4 SV=1	gi|297792127|ref|XP_002863948.1| arginine N-methyltransferase family protein [Arabidopsis lyrata subsp. lyrata]	D7MN52_ARALL/150-448 D7MN52.1 PF05185.12;PRMT5;	At5g49020 [OK] KOG1500 Protein arginine N-methyltransferase CARM1	GO:0005622~intracellular;GO:0005634~nucleus;GO:0005737~cytoplasm;GO:0005829~cytosol;GO:0006351~transcription, DNA-templated;GO:0006355~regulation of transcription, DNA-templated;GO:0006406~mRNA export from nucleus;GO:0006479~protein methylation;GO:0008168~methyltransferase activity;GO:0008469~histone-arginine N-methyltransferase activity;GO:0009640~photomorphogenesis;GO:0009793~embryo development…	EC:2.1.1.125	K05931	-
TR39096|c0_g2	5.5	5e-05	0.000911704	Up	E3.6.1.52	diphosphoinositol-polyphosphate diphosphatase	sp|Q9LHK1|NUD16_ARATH Nudix hydrolase 16, mitochondrial OS=Arabidopsis thaliana GN=NUDT16 PE=2 SV=1	tr|M5X2H7|M5X2H7_PRUPE Uncharacterized protein OS=Prunus persica GN=PRUPE_ppa012156mg PE=3 SV=1	gi|596008657|ref|XP_007218492.1| hypothetical protein PRUPE_ppa012156mg [Prunus persica]	M5X2H7_PRUPE/20-159 M5X2H7.1 PF00293.24;NUDIX;	At3g12600 [T] KOG2839 Diadenosine and diphosphoinositol polyphosphate phosphohydrolase	GO:0005739~mitochondrion;GO:0008152~metabolic process;GO:0016787~hydrolase activity;GO:0034432~bis(5'-adenosyl)-pentaphosphatase activity;GO:0046872~metal ion binding;	EC:3.6.1.52	K07766	-
TR39102|c0_g1	-4.8	5e-05	0.000911704	Down	-	-	-	-	-	-	-	-	-	-	-
TR39102|c0_g17	-4.3	5e-05	0.000911704	Down	-	-	-	-	-	-	-	-	-	-	-
TR39102|c0_g26	-5.1	5e-05	0.000911704	Down	-	-	-	-	-	-	-	-	-	-	-
TR39102|c0_g28	-4.9	5e-05	0.000911704	Down	-	-	-	-	-	-	-	-	-	-	-
TR39102|c0_g31	-4.8	5e-05	0.000911704	Down	-	-	-	-	-	-	-	-	-	-	-
TR39102|c0_g35	-5.2	5e-05	0.000911704	Down	-	-	-	-	-	-	-	-	-	-	-
TR39102|c0_g39	-5.8	5e-05	0.000911704	Down	-	-	-	-	-	-	-	-	-	-	-
TR39102|c0_g48	-5.1	5e-05	0.000911704	Down	-	-	-	-	-	-	-	-	-	-	-
TR39102|c0_g51	-4	5e-05	0.000911704	Down	-	-	-	-	-	-	-	-	-	-	-
TR39102|c0_g53	-4.6	5e-05	0.000911704	Down	-	-	-	-	-	-	-	-	-	-	-
TR39102|c0_g55	-4.7	5e-05	0.000911704	Down	-	-	-	-	-	-	-	-	-	-	-
TR39102|c0_g62	-5.1	5e-05	0.000911704	Down	-	-	-	-	-	-	-	-	-	-	-
TR39102|c0_g63	-5.7	5e-05	0.000911704	Down	-	-	-	-	-	-	-	-	-	-	-
TR39131|c3_g1	-2.6	5e-05	0.000911704	Down	-	-	-	-	-	-	-	-	-	-	-
TR39140|c0_g1	5.7	5e-05	0.000911704	Up	-	-	-	tr|A9PIN9|A9PIN9_9ROSI Putative uncharacterized protein OS=Populus trichocarpa x Populus deltoides PE=2 SV=1	gi|118488865|gb|ABK96242.1| unknown [Populus trichocarpa x Populus deltoides]	-	-	GO:0005739~mitochondrion;GO:0008168~methyltransferase activity;GO:0009407~toxin catabolic process;GO:0010583~response to cyclopentenone;	-	-	-
TR39149|c2_g4	-3.7	5e-05	0.000911704	Down	-	-	-	-	-	-	-	-	-	-	-
TR39153|c0_g3	-3.8	5e-05	0.000911704	Down	-	-	-	tr|A0A0B0P003|A0A0B0P003_GOSAR Protein AIG2-like protein OS=Gossypium arboreum GN=F383_04312 PE=4 SV=1	gi|728838021|gb|KHG17464.1| Protein AIG2 -like protein [Gossypium arboreum]	U5GCL0_POPTR/15-132 U5GCL0.1 PF06094.8;GGACT;	At2g24390 [NK] proteins (or domains) not included into any KOG	-	-	-	-
TR39157|c0_g3	-4.6	5e-05	0.000911704	Down	-	-	sp|Q0ZIV6|YCF2_VITVI Protein Ycf2 OS=Vitis vinifera GN=ycf2-A PE=3 SV=1	tr|V5IXJ5|V5IXJ5_CAMSI Protein Ycf2 OS=Camellia sinensis var. assamica GN=ycf2 PE=3 SV=1	gi|325610349|gb|ADZ36324.1| hypothetical protein RF2 [Camellia obtusifolia]	-	AtCh065 [NK] proteins (or domains) not included into any KOG	GO:0005524~ATP binding;GO:0009570~chloroplast stroma;	-	-	-
TR39164|c2_g6	2.1	5e-05	0.000911704	Up	-	-	-	-	-	-	-	-	-	-	-
TR39165|c0_g4	-2.6	5e-05	0.000911704	Down	-	-	-	tr|A0A068VH95|A0A068VH95_COFCA Coffea canephora DH200=94 genomic scaffold, scaffold_803 OS=Coffea canephora GN=GSCOC_T00010018001 PE=4 SV=1	gi|661875676|emb|CDP19954.1| unnamed protein product [Coffea canephora]	K4BPH9_SOLLC/33-275 K4BPH9.1 PF12146.4;Hydrolase_4;	At2g39420 [I] KOG1455 Lysophospholipase	-	-	-	-
TR3916|c0_g1	-7.5	5e-05	0.000911704	Down	-	-	sp|Q9SAR5|AKR2_ARATH Ankyrin repeat domain-containing protein 2 OS=Arabidopsis thaliana GN=AKR2 PE=1 SV=2	tr|M5VQ60|M5VQ60_PRUPE Uncharacterized protein OS=Prunus persica GN=PRUPE_ppa007612mg PE=4 SV=1	gi|595801858|ref|XP_007201892.1| hypothetical protein PRUPE_ppa007612mg [Prunus persica]	V5N8I2_PHAVU/227-319 V5N8I2.1 PF12796.3;Ank_2;	At2g17390 [R] KOG0504 FOG: Ankyrin repeat	-	-	-	-
TR39174|c0_g14	2.8	5e-05	0.000911704	Up	-	-	-	tr|F6HHJ0|F6HHJ0_VITVI Putative uncharacterized protein OS=Vitis vinifera GN=VIT_12s0057g00120 PE=4 SV=1	gi|731365287|ref|XP_010694442.1| PREDICTED: uncharacterized protein LOC104907244 [Beta vulgaris subsp. vulgaris]	F6HHJ0_VITVI/10-87 F6HHJ0.1 PF12609.4;DUF3774;	-	-	-	-	-
TR39179|c1_g1	5.5	5e-05	0.000911704	Up	-	-	-	-	-	-	-	-	-	-	-
TR39186|c0_g2	3.6	5e-05	0.000911704	Up	-	-	-	tr|A0A068VD54|A0A068VD54_COFCA Coffea canephora DH200=94 genomic scaffold, scaffold_249 OS=Coffea canephora GN=GSCOC_T00000060001 PE=4 SV=1	gi|661868345|emb|CDP21705.1| unnamed protein product [Coffea canephora]	K4BHD4_SOLLC/5-126 K4BHD4.1 PF03311.10;Cornichon;	-	GO:0005622~intracellular;GO:0006891~intra-Golgi vesicle-mediated transport;GO:0016020~membrane;GO:0035556~intracellular signal transduction;	-	-	-
TR39206|c2_g5	4.9	5e-05	0.000911704	Up	-	-	-	-	-	-	-	-	-	-	-
TR39222|c0_g1	-3.9	5e-05	0.000911704	Down	-	-	-	tr|A0A0D2PW66|A0A0D2PW66_GOSRA Uncharacterized protein OS=Gossypium raimondii GN=B456_001G241700 PE=4 SV=1	gi|763743625|gb|KJB11124.1| hypothetical protein B456_001G241700 [Gossypium raimondii]	-	-	-	-	-	-
TR39222|c1_g5	-3.6	5e-05	0.000911704	Down	-	-	sp|P92540|M1060_ARATH Uncharacterized mitochondrial protein AtMg01060 OS=Arabidopsis thaliana GN=AtMg01060 PE=4 SV=1	tr|V9H1B7|V9H1B7_PEA Uncharacterized protein OS=Pisum sativum PE=4 SV=1	gi|7488849|pir||T06502 hypothetical protein 91 - garden pea chloroplast	-	AtMi088 [NK] proteins (or domains) not included into any KOG	GO:0005739~mitochondrion;GO:0009507~chloroplast;	-	-	-
TR39253|c4_g9	-5.9	5e-05	0.000911704	Down	-	-	-	tr|M1C107|M1C107_SOLTU Uncharacterized protein OS=Solanum tuberosum GN=PGSC0003DMG400022297 PE=4 SV=1	gi|565358729|ref|XP_006346178.1| PREDICTED: syntaxin-51-like isoform X1 [Solanum tuberosum]	-	-	GO:0005622~intracellular;GO:0006886~intracellular protein transport;GO:0016020~membrane;GO:0016192~vesicle-mediated transport;GO:0061025~membrane fusion;	-	-	-
TR39260|c0_g5	3.5	5e-05	0.000911704	Up	-	-	-	-	-	-	-	-	-	-	-
TR39263|c0_g7	-5.7	5e-05	0.000911704	Down	-	-	-	-	-	-	-	-	-	-	-
TR39291|c0_g11	3.3	5e-05	0.000911704	Up	-	-	-	-	-	-	-	-	-	-	-
TR39314|c0_g1	1.8	5e-05	0.000911704	Up	-	-	-	tr|U5GCE5|U5GCE5_POPTR Putative disease resistance gene NBS-LRR family protein OS=Populus trichocarpa GN=POPTR_0006s28800g PE=4 SV=1	gi|566178664|ref|XP_006382142.1| putative disease resistance gene NBS-LRR family protein [Populus trichocarpa]	-	-	GO:0005524~ATP binding;GO:0043531~ADP binding;	-	-	-
TR39339|c0_g1	2.9	5e-05	0.000911704	Up	-	-	-	-	-	-	-	-	-	-	-
TR39339|c1_g1	3.3	5e-05	0.000911704	Up	-	-	-	tr|A9SM98|A9SM98_PHYPA Predicted protein OS=Physcomitrella patens subsp. patens GN=PHYPADRAFT_132223 PE=4 SV=1	gi|168030026|ref|XP_001767525.1| predicted protein [Physcomitrella patens]	-	At3g07030 [S] KOG2567 Uncharacterized conserved protein	GO:0003676~nucleic acid binding;	-	-	-
TR3933|c0_g1	-3.4	5e-05	0.000911704	Down	-	-	-	tr|B9HJ20|B9HJ20_POPTR Uncharacterized protein OS=Populus trichocarpa GN=POPTR_0008s11850g PE=4 SV=1	gi|224101719|ref|XP_002312394.1| hypothetical protein POPTR_0008s11850g [Populus trichocarpa]	-	-	-	-	-	-
TR39362|c3_g2	-4.3	5e-05	0.000911704	Down	-	-	-	-	-	-	-	-	-	-	-
TR39362|c3_g7	5.1	5e-05	0.000911704	Up	-	-	-	-	-	-	-	-	-	-	-
TR39371|c0_g3	-4.6	5e-05	0.000911704	Down	-	-	-	-	-	-	-	-	-	-	-
TR39394|c2_g10	-4.5	5e-05	0.000911704	Down	-	-	-	-	-	-	-	-	-	-	-
TR39395|c0_g4	4.2	5e-05	0.000911704	Up	-	-	-	-	-	-	-	-	-	-	-
TR39401|c1_g4	-4.6	5e-05	0.000911704	Down	-	-	-	-	-	-	-	-	-	-	-
TR39401|c1_g6	-5.4	5e-05	0.000911704	Down	-	-	-	-	-	-	-	-	-	-	-
TR39418|c1_g12	3.8	5e-05	0.000911704	Up	-	-	-	-	-	-	-	-	-	-	-
TR39421|c0_g4	4.3	5e-05	0.000911704	Up	-	-	-	tr|A0A061G5G4|A0A061G5G4_THECC Transcription factor, putative OS=Theobroma cacao GN=TCM_016510 PE=4 SV=1	gi|590679466|ref|XP_007040589.1| Transcription factor, putative [Theobroma cacao]	A0A022R1N3_MIMGU/860-943 A0A022R1N3.1 PF00564.20;PB1;	-	-	-	-	-
TR39457|c0_g14	4.9	5e-05	0.000911704	Up	COX5B	cytochrome c oxidase subunit 5b	sp|Q9SSB8|CX5B2_ARATH Cytochrome c oxidase subunit 5b-2, mitochondrial OS=Arabidopsis thaliana GN=COX5B-2 PE=2 SV=1	tr|V7APY7|V7APY7_PHAVU Uncharacterized protein OS=Phaseolus vulgaris GN=PHAVU_010G153300g PE=4 SV=1	gi|593267100|ref|XP_007135728.1| hypothetical protein PHAVU_010G153300g [Phaseolus vulgaris]	I1KH44_SOYBN/48-159 I1KH44.1 PF01215.15;COX5B;	At1g80230 [C] KOG3352 Cytochrome c oxidase, subunit Vb/COX4	GO:0004129~cytochrome-c oxidase activity;GO:0005739~mitochondrion;GO:0005740~mitochondrial envelope;GO:0005743~mitochondrial inner membrane;GO:0008270~zinc ion binding;GO:0009535~chloroplast thylakoid membrane;GO:0046872~metal ion binding;GO:0050897~cobalt ion binding;	-	K02265	ko00190~Oxidative phosphorylation;ko04260~Cardiac muscle contraction;ko04932~Non-alcoholic fatty liver disease (NAFLD);ko05010~Alzheimer's disease;ko05012~Parkinson's disease;ko05016~Huntington's disease;
TR39463|c1_g10	-3.7	5e-05	0.000911704	Down	PMM	phosphomannomutase	sp|Q1W376|PMM_SOYBN Phosphomannomutase OS=Glycine max PE=2 SV=1	tr|A9PI53|A9PI53_POPTR Phosphomannomutase OS=Populus trichocarpa GN=POPTR_0014s07630g PE=2 SV=1	gi|566203118|ref|XP_006375330.1| phosphomannomutase family protein [Populus trichocarpa]	I3S582_MEDTR/29-245 I3S582.1 PF03332.9;PMM;	At2g45790 [I] KOG3189 Phosphomannomutase	GO:0004615~phosphomannomutase activity;GO:0005737~cytoplasm;GO:0005829~cytosol;GO:0006094~gluconeogenesis;GO:0006096~glycolytic process;GO:0006833~water transport;GO:0006972~hyperosmotic response;GO:0007010~cytoskeleton organization;GO:0007030~Golgi organization;GO:0009266~response to temperature stimulus;GO:0009298~GDP-mannose biosynthetic process;GO:0010498~proteasomal protein catabolic process…	EC:5.4.2.8	K17497	ko00051~Fructose and mannose metabolism;ko00520~Amino sugar and nucleotide sugar metabolism;
TR39482|c0_g4	-4	5e-05	0.000911704	Down	-	-	-	-	-	-	-	-	-	-	-
TR39493|c0_g3	2.9	5e-05	0.000911704	Up	-	-	-	-	-	-	-	-	-	-	-
TR39509|c1_g2	-3.3	5e-05	0.000911704	Down	-	-	-	-	-	-	-	-	-	-	-
TR39510|c1_g10	-3.6	5e-05	0.000911704	Down	-	-	-	-	-	-	-	-	-	-	-
TR39519|c0_g5	-1.3	5e-05	0.000911704	Down	-	-	-	-	-	-	-	-	-	-	-
TR39519|c3_g1	-2.9	5e-05	0.000911704	Down	-	-	-	-	-	-	-	-	-	-	-
TR39519|c5_g1	-3.9	5e-05	0.000911704	Down	-	-	-	-	-	-	-	-	-	-	-
TR39563|c0_g1	-4.9	5e-05	0.000911704	Down	-	-	-	-	-	-	-	-	-	-	-
TR39566|c1_g13	-6.1	5e-05	0.000911704	Down	-	-	-	-	-	-	-	-	-	-	-
TR39572|c1_g2	3.1	5e-05	0.000911704	Up	-	-	-	-	-	-	-	-	-	-	-
TR39598|c0_g7	-4.2	5e-05	0.000911704	Down	-	-	-	tr|A0A068VIW6|A0A068VIW6_COFCA Coffea canephora DH200=94 genomic scaffold, scaffold_1330 OS=Coffea canephora GN=GSCOC_T00005365001 PE=4 SV=1	gi|731348189|ref|XP_010685369.1| PREDICTED: uncharacterized protein new4 [Beta vulgaris subsp. vulgaris]	I1NG55_SOYBN/57-204 I1NG55.1 PF15370.2;DUF4598;	-	-	-	-	-
TR39601|c2_g1	-2.7	5e-05	0.000911704	Down	-	-	-	-	-	-	-	-	-	-	-
TR39627|c2_g7	-3.9	5e-05	0.000911704	Down	-	-	-	-	-	-	-	-	-	-	-
TR39639|c4_g1	-2	5e-05	0.000911704	Down	-	-	-	-	-	-	-	-	-	-	-
TR39640|c0_g3	4.6	5e-05	0.000911704	Up	-	-	-	-	-	-	-	-	-	-	-
TR39640|c0_g5	4.1	5e-05	0.000911704	Up	-	-	-	-	-	-	-	-	-	-	-
TR39656|c2_g5	3.3	5e-05	0.000911704	Up	DUSP12, YVH1	dual specificity phosphatase 12	sp|Q54T76|DUSP4_DICDI Probable dual specificity protein phosphatase DDB_G0281963 OS=Dictyostelium discoideum GN=DDB_G0281963 PE=3 SV=1	tr|D7TQR2|D7TQR2_VITVI Putative uncharacterized protein OS=Vitis vinifera GN=VIT_08s0040g01270 PE=4 SV=1	gi|225440081|ref|XP_002282532.1| PREDICTED: dual specificity protein phosphatase 12 [Vitis vinifera]	D7TQR2_VITVI/76-193 D7TQR2.1 PF00782.16;DSPc;	-	GO:0004725~protein tyrosine phosphatase activity;GO:0006470~protein dephosphorylation;GO:0008138~protein tyrosine/serine/threonine phosphatase activity;	EC:3.1.3.16 3.1.3.48	K14819	-
TR39684|c0_g3	-4.7	5e-05	0.000911704	Down	-	-	-	-	-	-	-	-	-	-	-
TR396|c0_g1	4.4	5e-05	0.000911704	Up	-	-	-	-	-	-	-	-	-	-	-
TR39748|c0_g1	3	5e-05	0.000911704	Up	PREP	prolyl oligopeptidase	sp|P48147|PPCE_HUMAN Prolyl endopeptidase OS=Homo sapiens GN=PREP PE=1 SV=2	tr|B9GQ52|B9GQ52_POPTR Prolyl oligopeptidase family protein OS=Populus trichocarpa GN=POPTR_0002s01540g PE=4 SV=1	gi|743875433|ref|XP_011034924.1| PREDICTED: prolyl endopeptidase-like [Populus euphratica]	V7ARC7_PHAVU/496-727 V7ARC7.1 PF00326.17;Peptidase_S9;	At1g76140 [O] KOG2237 Predicted serine protease	GO:0004175~endopeptidase activity;GO:0004252~serine-type endopeptidase activity;GO:0005634~nucleus;GO:0005737~cytoplasm;GO:0005829~cytosol;GO:0006508~proteolysis;GO:0008236~serine-type peptidase activity;GO:0016020~membrane;GO:0019538~protein metabolic process;GO:0042277~peptide binding;GO:0070008~serine-type exopeptidase activity;	EC:3.4.21.26	K01322	ko04614~Renin-angiotensin system;
TR39748|c1_g1	3.1	5e-05	0.000911704	Up	PREP	prolyl oligopeptidase	sp|O70196|PPCE_RAT Prolyl endopeptidase OS=Rattus norvegicus GN=Prep PE=1 SV=1	tr|B9GQ52|B9GQ52_POPTR Prolyl oligopeptidase family protein OS=Populus trichocarpa GN=POPTR_0002s01540g PE=4 SV=1	gi|743875433|ref|XP_011034924.1| PREDICTED: prolyl endopeptidase-like [Populus euphratica]	B9R8I0_RICCO/14-437 B9R8I0.1 PF02897.11;Peptidase_S9_N;	At1g76140 [O] KOG2237 Predicted serine protease	GO:0004175~endopeptidase activity;GO:0004252~serine-type endopeptidase activity;GO:0005634~nucleus;GO:0005737~cytoplasm;GO:0005829~cytosol;GO:0006508~proteolysis;GO:0008236~serine-type peptidase activity;GO:0016020~membrane;GO:0019538~protein metabolic process;GO:0042277~peptide binding;GO:0070008~serine-type exopeptidase activity;	EC:3.4.21.26	K01322	ko04614~Renin-angiotensin system;
TR39757|c0_g2	-3.5	5e-05	0.000911704	Down	-	-	-	tr|A0A061GNQ8|A0A061GNQ8_THECC Endonuclease/exonuclease/phosphatase family protein OS=Theobroma cacao GN=TCM_030246 PE=4 SV=1	gi|590626219|ref|XP_007026107.1| Endonuclease/exonuclease/phosphatase family protein [Theobroma cacao]	I1MR47_SOYBN/137-392 I1MR47.1 PF03372.19;Exo_endo_phos;	At1g11800_2 [T] KOG2756 Predicted Mg2+-dependent phosphodiesterase TTRAP	GO:0004519~endonuclease activity;GO:0004527~exonuclease activity;GO:0004553~hydrolase activity, hydrolyzing O-glycosyl compounds;GO:0005975~carbohydrate metabolic process;GO:0008270~zinc ion binding;	-	-	-
TR39773|c1_g14	-3.5	5e-05	0.000911704	Down	glyA, SHMT	glycine hydroxymethyltransferase	sp|O23254|GLYC4_ARATH Serine hydroxymethyltransferase 4 OS=Arabidopsis thaliana GN=SHM4 PE=1 SV=1	tr|W9RUJ2|W9RUJ2_9ROSA Serine hydroxymethyltransferase OS=Morus notabilis GN=L484_026837 PE=3 SV=1	gi|720056171|ref|XP_010273598.1| PREDICTED: serine hydroxymethyltransferase 4 [Nelumbo nucifera]	M4EVB6_BRARP/12-412 M4EVB6.1 PF00464.15;SHMT;	At4g13930 [E] KOG2467 Glycine/serine hydroxymethyltransferase	GO:0003682~chromatin binding;GO:0004372~glycine hydroxymethyltransferase activity;GO:0005737~cytoplasm;GO:0005743~mitochondrial inner membrane;GO:0005759~mitochondrial matrix;GO:0005829~cytosol;GO:0005886~plasma membrane;GO:0006544~glycine metabolic process;GO:0006563~L-serine metabolic process;GO:0007623~circadian rhythm;GO:0008168~methyltransferase activity;GO:0009506~plasmodesma;GO:0009555~pol…	EC:2.1.2.1	K00600	ko00260~Glycine, serine and threonine metabolism;ko00460~Cyanoamino acid metabolism;ko00630~Glyoxylate and dicarboxylate metabolism;ko00670~One carbon pool by folate;ko00680~Methane metabolism;ko01200~Carbon metabolism;ko01230~Biosynthesis of amino acids;
TR39773|c1_g2	-1	5e-05	0.000911704	Down	glyA, SHMT	glycine hydroxymethyltransferase	sp|O23254|GLYC4_ARATH Serine hydroxymethyltransferase 4 OS=Arabidopsis thaliana GN=SHM4 PE=1 SV=1	tr|W9RUJ2|W9RUJ2_9ROSA Serine hydroxymethyltransferase OS=Morus notabilis GN=L484_026837 PE=3 SV=1	gi|720056171|ref|XP_010273598.1| PREDICTED: serine hydroxymethyltransferase 4 [Nelumbo nucifera]	M4EVB6_BRARP/12-412 M4EVB6.1 PF00464.15;SHMT;	At4g13930 [E] KOG2467 Glycine/serine hydroxymethyltransferase	GO:0003682~chromatin binding;GO:0004372~glycine hydroxymethyltransferase activity;GO:0005737~cytoplasm;GO:0005743~mitochondrial inner membrane;GO:0005759~mitochondrial matrix;GO:0005829~cytosol;GO:0005886~plasma membrane;GO:0006544~glycine metabolic process;GO:0006563~L-serine metabolic process;GO:0007623~circadian rhythm;GO:0008168~methyltransferase activity;GO:0009506~plasmodesma;GO:0009555~pol…	EC:2.1.2.1	K00600	ko00260~Glycine, serine and threonine metabolism;ko00460~Cyanoamino acid metabolism;ko00630~Glyoxylate and dicarboxylate metabolism;ko00670~One carbon pool by folate;ko00680~Methane metabolism;ko01200~Carbon metabolism;ko01230~Biosynthesis of amino acids;
TR39802|c0_g5	-4.7	5e-05	0.000911704	Down	RP-S20e, RPS20	small subunit ribosomal protein S20e	sp|P49200|RS201_ARATH 40S ribosomal protein S20-1 OS=Arabidopsis thaliana GN=RPS20A PE=2 SV=2	tr|A0A078DIZ0|A0A078DIZ0_BRANA BnaA09g06070D protein OS=Brassica napus GN=BnaC09g05630D PE=3 SV=1	gi|225455513|ref|XP_002265347.1| PREDICTED: 40S ribosomal protein S20-2 [Vitis vinifera]	B9R9P7_RICCO/26-120 B9R9P7.1 PF00338.18;Ribosomal_S10;	At3g45030 [J] KOG0900 40S ribosomal protein S20	GO:0000184~nuclear-transcribed mRNA catabolic process, nonsense-mediated decay;GO:0003723~RNA binding;GO:0003735~structural constituent of ribosome;GO:0005618~cell wall;GO:0005730~nucleolus;GO:0005737~cytoplasm;GO:0005829~cytosol;GO:0006412~translation;GO:0006413~translational initiation;GO:0006414~translational elongation;GO:0006415~translational termination;GO:0006614~SRP-dependent cotranslatio…	-	K02969	ko03010~Ribosome;
TR39845|c4_g1	3.9	5e-05	0.000911704	Up	-	-	-	-	-	-	-	-	-	-	-
TR39863|c0_g2	5.8	5e-05	0.000911704	Up	-	-	-	-	-	-	-	-	-	-	-
TR39872|c3_g2	-2.8	5e-05	0.000911704	Down	E1.1.1.208	(+)-neomenthol dehydrogenase	sp|B2X050|MNR1_CAPAN (+)-neomenthol dehydrogenase OS=Capsicum annuum GN=MNR1 PE=1 SV=1	tr|A0A061DVD6|A0A061DVD6_THECC NAD(P)-binding Rossmann-fold superfamily protein, putative OS=Theobroma cacao GN=TCM_005386 PE=3 SV=1	gi|590722382|ref|XP_007051879.1| NAD(P)-binding Rossmann-fold superfamily protein, putative [Theobroma cacao]	-	-	GO:0006952~defense response;GO:0009820~alkaloid metabolic process;GO:0016491~oxidoreductase activity;GO:0047037~salutaridine reductase (NADPH) activity;GO:0047501~(+)-neomenthol dehydrogenase activity;	EC:1.1.1.208	K15095	ko00902~Monoterpenoid biosynthesis;
TR39923|c1_g3	6.2	5e-05	0.000911704	Up	-	-	-	tr|A0A068V5Y4|A0A068V5Y4_COFCA Coffea canephora DH200=94 genomic scaffold, scaffold_118 OS=Coffea canephora GN=GSCOC_T00017255001 PE=4 SV=1	gi|565401457|ref|XP_006366215.1| PREDICTED: TOM1-like protein 2-like [Solanum tuberosum]	S8E3X2_9LAMI/137-213 S8E3X2.1 PF03127.10;GAT;	-	GO:0005622~intracellular;GO:0006886~intracellular protein transport;GO:0016874~ligase activity;	-	-	-
TR39949|c2_g2	3.8	5e-05	0.000911704	Up	-	-	-	tr|A0A0F6TN75|A0A0F6TN75_9ROSI NBS-LRR disease resistance protein NBS48 OS=Dimocarpus longan PE=2 SV=1	gi|815872023|gb|AKE49463.1| NBS-LRR disease resistance protein NBS48 [Dimocarpus longan]	-	-	GO:0043531~ADP binding;	-	-	-
TR39949|c4_g20	4.9	5e-05	0.000911704	Up	-	-	sp|Q7XA40|RGA3_SOLBU Putative disease resistance protein RGA3 OS=Solanum bulbocastanum GN=RGA3 PE=2 SV=2	tr|H9B1Z7|H9B1Z7_9ERIC Nucleotide-binding site leucine-rich repeat protein (Fragment) OS=Rhododendron formosanum PE=4 SV=1	gi|379067754|gb|AFC90230.1| nucleotide-binding site leucine-rich repeat protein, partial [Rhododendron formosanum]	H9B1Z7_9ERIC/1-256 H9B1Z7.1 PF00931.18;NB-ARC;	-	GO:0005524~ATP binding;GO:0006952~defense response;GO:0043531~ADP binding;	-	-	-
TR39959|c1_g2	-2.1	5e-05	0.000911704	Down	-	-	-	-	-	-	-	-	-	-	-
TR39974|c0_g15	2	5e-05	0.000911704	Up	-	-	sp|Q94EI9|PT314_ARATH Probable sugar phosphate/phosphate translocator At3g14410 OS=Arabidopsis thaliana GN=At3g14410 PE=2 SV=1	tr|A0A059BUC0|A0A059BUC0_EUCGR Uncharacterized protein OS=Eucalyptus grandis GN=EUGRSUZ_F03197 PE=4 SV=1	gi|702377035|ref|XP_010062725.1| PREDICTED: probable sugar phosphate/phosphate translocator At3g14410 [Eucalyptus grandis]	-	At3g14410 [GE] KOG1441 Glucose-6-phosphate/phosphate and phosphoenolpyruvate/phosphate antiporter	GO:0008643~carbohydrate transport;GO:0016021~integral component of membrane;GO:0022626~cytosolic ribosome;	-	-	-
TR39980|c0_g4	5.5	5e-05	0.000911704	Up	-	-	-	-	-	-	-	-	-	-	-
TR40009|c1_g11	5.7	5e-05	0.000911704	Up	PARP	poly [ADP-ribose] polymerase	sp|Q7EYV7|PARP1_ORYSJ Poly [ADP-ribose] polymerase 1 OS=Oryza sativa subsp. japonica GN=PARP1 PE=2 SV=1	tr|D7U2X3|D7U2X3_VITVI Putative uncharacterized protein OS=Vitis vinifera GN=VIT_07s0005g03040 PE=4 SV=1	gi|747066665|ref|XP_011080022.1| PREDICTED: poly [ADP-ribose] polymerase 1 [Sesamum indicum]	-	At2g31320 [KLO] KOG1037 NAD+ ADP-ribosyltransferase Parp, required for poly-ADP ribosylation of nuclear proteins	GO:0000226~microtubule cytoskeleton organization;GO:0000724~double-strand break repair via homologous recombination;GO:0000911~cytokinesis by cell plate formation;GO:0003677~DNA binding;GO:0003950~NAD+ ADP-ribosyltransferase activity;GO:0005634~nucleus;GO:0006261~DNA-dependent DNA replication;GO:0006275~regulation of DNA replication;GO:0006281~DNA repair;GO:0006302~double-strand break repair;GO:0…	EC:2.4.2.30	K10798	ko03410~Base excision repair;
TR40011|c4_g11	-4.2	5e-05	0.000911704	Down	-	-	-	-	-	-	-	-	-	-	-
TR40013|c0_g10	3.3	5e-05	0.000911704	Up	-	-	-	-	-	-	-	-	-	-	-
TR40013|c0_g5	4.7	5e-05	0.000911704	Up	-	-	-	-	-	-	-	-	-	-	-
TR40017|c0_g2	-2	5e-05	0.000911704	Down	-	-	-	tr|A0A061EV36|A0A061EV36_THECC Soul heme-binding family protein isoform 1 OS=Theobroma cacao GN=TCM_022599 PE=4 SV=1	gi|720050077|ref|XP_010271648.1| PREDICTED: heme-binding-like protein At3g10130, chloroplastic [Nelumbo nucifera]	A5ASH6_VITVI/125-246 A5ASH6.1 PF04832.8;SOUL;	-	GO:0009535~chloroplast thylakoid membrane;	-	-	-
TR40030|c0_g2	3.7	5e-05	0.000911704	Up	-	-	-	-	-	-	-	-	-	-	-
TR40052|c8_g1	-6	5e-05	0.000911704	Down	-	-	-	tr|A0A078E1E5|A0A078E1E5_BRANA BnaA04g06340D protein OS=Brassica napus GN=BnaC09g16540D PE=4 SV=1	gi|674871096|emb|CDY63598.1| BnaUnng00860D [Brassica napus]	-	-	GO:0009507~chloroplast;	-	-	-
TR40072|c3_g5	-3.8	5e-05	0.000911704	Down	-	-	-	-	-	-	-	-	-	-	-
TR40074|c5_g2	-2	5e-05	0.000911704	Down	-	-	-	tr|A5BA98|A5BA98_VITVI Putative uncharacterized protein OS=Vitis vinifera GN=VITISV_041732 PE=4 SV=1	gi|147820880|emb|CAN65184.1| hypothetical protein VITISV_018356 [Vitis vinifera]	-	-	-	-	-	-
TR40074|c6_g1	-3.5	5e-05	0.000911704	Down	-	-	-	-	-	-	-	-	-	-	-
TR40132|c1_g1	-3.8	5e-05	0.000911704	Down	-	-	-	-	-	-	-	-	-	-	-
TR40158|c0_g3	5.5	5e-05	0.000911704	Up	-	-	-	-	-	-	-	-	-	-	-
TR40181|c1_g2	3.4	5e-05	0.000911704	Up	E3.6.3.6	H+-transporting ATPase	sp|Q7XPY2|PMA1_ORYSJ Plasma membrane ATPase OS=Oryza sativa subsp. japonica GN=Os04g0656100 PE=2 SV=1	tr|D7SQD1|D7SQD1_VITVI Putative uncharacterized protein OS=Vitis vinifera GN=VIT_11s0052g00620 PE=3 SV=1	gi|147800127|emb|CAN64375.1| hypothetical protein VITISV_014422 [Vitis vinifera]	A5C9X8_VITVI/328-605 A5C9X8.1 PF00702.22;Hydrolase;	At2g24520 [P] KOG0205 Plasma membrane H+-transporting ATPase	GO:0000287~magnesium ion binding;GO:0005524~ATP binding;GO:0005634~nucleus;GO:0005773~vacuole;GO:0005794~Golgi apparatus;GO:0005886~plasma membrane;GO:0006754~ATP biosynthetic process;GO:0008553~hydrogen-exporting ATPase activity, phosphorylative mechanism;GO:0009414~response to water deprivation;GO:0009506~plasmodesma;GO:0009737~response to abscisic acid;GO:0010119~regulation of stomatal movemen…	EC:3.6.3.6	K01535	ko00190~Oxidative phosphorylation;
TR40201|c0_g4	-1.6	5e-05	0.000911704	Down	USP16_45	ubiquitin carboxyl-terminal hydrolase 16/45	sp|Q8W4N3|UBP2_ARATH Ubiquitin carboxyl-terminal hydrolase 2 OS=Arabidopsis thaliana GN=UBP2 PE=1 SV=2	tr|B9RWG7|B9RWG7_RICCO Ubiquitin carboxyl-terminal hydrolase OS=Ricinus communis GN=RCOM_1019320 PE=3 SV=1	gi|657977297|ref|XP_008380556.1| PREDICTED: ubiquitin carboxyl-terminal hydrolase 2 [Malus domestica]	B9RWG7_RICCO/75-169 B9RWG7.1 PF02148.15;zf-UBP;	At1g04860 [O] KOG1873 Ubiquitin-specific protease	GO:0000502~proteasome complex;GO:0001522~pseudouridine synthesis;GO:0003723~RNA binding;GO:0004197~cysteine-type endopeptidase activity;GO:0004843~ubiquitin-specific protease activity;GO:0006511~ubiquitin-dependent protein catabolic process;GO:0008234~cysteine-type peptidase activity;GO:0008270~zinc ion binding;GO:0009507~chloroplast;GO:0009982~pseudouridine synthase activity;GO:0016579~protein d…	EC:3.4.19.12	K11844	-
TR40220|c1_g9	0.9	5e-05	0.000911704	Up	-	-	sp|Q8GWX2|NIPA6_ARATH Probable magnesium transporter NIPA6 OS=Arabidopsis thaliana GN=At2g21120 PE=2 SV=1	tr|A0A068TNK6|A0A068TNK6_COFCA Coffea canephora DH200=94 genomic scaffold, scaffold_1 OS=Coffea canephora GN=GSCOC_T00014138001 PE=4 SV=1	gi|661898949|emb|CDO96943.1| unnamed protein product [Coffea canephora]	B9H156_POPTR/4-297 B9H156.2 PF05653.10;Mg_trans_NIPA;	At2g21120 [S] KOG2922 Uncharacterized conserved protein	GO:0005769~early endosome;GO:0005886~plasma membrane;GO:0015095~magnesium ion transmembrane transporter activity;GO:0015693~magnesium ion transport;GO:0016021~integral component of membrane;	-	-	-
TR40238|c0_g5	5.5	5e-05	0.000911704	Up	UAF30, SPP27	upstream activation factor subunit UAF30	-	tr|A0A068UZN9|A0A068UZN9_COFCA Coffea canephora DH200=94 genomic scaffold, scaffold_76 OS=Coffea canephora GN=GSCOC_T00038811001 PE=4 SV=1	gi|661882759|emb|CDP13762.1| unnamed protein product [Coffea canephora]	-	At4g22360 [K] KOG1946 RNA polymerase I transcription factor UAF	-	-	K15223	-
TR40246|c1_g2	2.9	5e-05	0.000911704	Up	VPS37	ESCRT-I complex subunit VPS37	sp|Q9SCP9|VP371_ARATH Vacuolar protein-sorting-associated protein 37 homolog 1 OS=Arabidopsis thaliana GN=VPS37-1 PE=1 SV=1	tr|D7TIW6|D7TIW6_VITVI Putative uncharacterized protein OS=Vitis vinifera GN=VIT_08s0007g04470 PE=4 SV=1	gi|225441098|ref|XP_002263868.1| PREDICTED: vacuolar protein-sorting-associated protein 37 homolog 1 [Vitis vinifera]	V4WHD4_9ROSI/76-220 V4WHD4.1 PF07200.9;Mod_r;	At3g53120 [S] KOG3270 Uncharacterized conserved protein	GO:0000813~ESCRT I complex;GO:0015031~protein transport;	-	K12185	ko04144~Endocytosis;
TR40251|c2_g10	-4.4	5e-05	0.000911704	Down	-	-	-	-	-	-	-	-	-	-	-
TR4027|c0_g11	-1.3	5e-05	0.000911704	Down	-	-	-	-	-	-	-	-	-	-	-
TR40285|c0_g5	-2.3	5e-05	0.000911704	Down	-	-	-	-	-	-	-	-	-	-	-
TR40300|c1_g14	4	5e-05	0.000911704	Up	VDAC2	voltage-dependent anion channel protein 2	sp|Q9FKM2|VDAC4_ARATH Mitochondrial outer membrane protein porin 4 OS=Arabidopsis thaliana GN=VDAC4 PE=1 SV=1	tr|I1LVS0|I1LVS0_SOYBN Uncharacterized protein OS=Glycine max PE=4 SV=1	gi|363814512|ref|NP_001242891.1| uncharacterized protein LOC100790270 [Glycine max]	A0A059CKK6_EUCGR/42-305 A0A059CKK6.1 PF01459.18;Porin_3;	At5g57490 [P] KOG3126 Porin/voltage-dependent anion-selective channel protein	GO:0005739~mitochondrion;GO:0005741~mitochondrial outer membrane;GO:0005886~plasma membrane;GO:0008308~voltage-gated anion channel activity;GO:0009617~response to bacterium;GO:0015288~porin activity;GO:0016020~membrane;GO:0040008~regulation of growth;GO:0046930~pore complex;GO:0055085~transmembrane transport;GO:1903959~regulation of anion transmembrane transport;	-	K15040	ko04020~Calcium signaling pathway;ko04022~cGMP-PKG signaling pathway;ko05012~Parkinson's disease;ko05016~Huntington's disease;ko05166~HTLV-I infection;
TR40319|c0_g3	2.8	5e-05	0.000911704	Up	-	-	-	-	-	-	-	-	-	-	-
TR40327|c1_g8	-3.4	5e-05	0.000911704	Down	-	-	-	-	-	-	-	-	-	-	-
TR40353|c1_g1	2.1	5e-05	0.000911704	Up	-	-	-	-	-	-	-	-	-	-	-
TR40355|c1_g1	4.1	5e-05	0.000911704	Up	-	-	-	-	-	-	-	-	-	-	-
TR40367|c1_g3	2.9	5e-05	0.000911704	Up	-	-	sp|Q9SWF9|ZFNL_PEA Zinc finger CCCH domain-containing protein ZFN-like OS=Pisum sativum PE=2 SV=1	tr|W9SVH0|W9SVH0_9ROSA Zinc finger CCCH domain-containing protein ZFN-like protein OS=Morus notabilis GN=L484_015122 PE=4 SV=1	gi|470132575|ref|XP_004302155.1| PREDICTED: zinc finger CCCH domain-containing protein ZFN-like [Fragaria vesca subsp. vesca]	-	-	GO:0003677~DNA binding;GO:0005634~nucleus;GO:0046872~metal ion binding;	-	-	-
TR40381|c3_g1	4.9	5e-05	0.000911704	Up	CHS	chalcone synthase	sp|P48386|CHS1_CAMSI Chalcone synthase 1 OS=Camellia sinensis GN=CHS1 PE=2 SV=1	tr|D6C6K8|D6C6K8_NELNU Chalcone synthase OS=Nelumbo nucifera GN=CHSC PE=2 SV=1	gi|75308107|sp|Q9AU11.1|PKS1_RUBID RecName: Full=Polyketide synthase 1; Short=RiPKS1; AltName: Full=Naringenin-chalcone synthase PKS1	E2JAN9_IPOLO/1-149 E2JAN9.1 PF00195.15;Chal_sti_synt_N;	At5g13930 [NK] proteins (or domains) not included into any KOG	GO:0009058~biosynthetic process;GO:0009715~chalcone biosynthetic process;GO:0009813~flavonoid biosynthetic process;GO:0016210~naringenin-chalcone synthase activity;GO:0016746~transferase activity, transferring acyl groups;GO:0016747~transferase activity, transferring acyl groups other than amino-acyl groups;GO:0034081~polyketide synthase complex;GO:0042803~protein homodimerization activity;GO:190…	EC:2.3.1.74	K00660	ko00941~Flavonoid biosynthesis;ko04712~Circadian rhythm - plant;
TR40386|c2_g2	1.9	5e-05	0.000911704	Up	-	-	-	-	-	-	-	-	-	-	-
TR40407|c1_g3	-2.4	5e-05	0.000911704	Down	-	-	-	tr|V4UDP3|V4UDP3_9ROSI Uncharacterized protein OS=Citrus clementina GN=CICLE_v10018288mg PE=3 SV=1	gi|567913463|ref|XP_006449045.1| hypothetical protein CICLE_v10018288mg [Citrus clementina]	-	-	GO:0004497~monooxygenase activity;GO:0005506~iron ion binding;GO:0016705~oxidoreductase activity, acting on paired donors, with incorporation or reduction of molecular oxygen;GO:0020037~heme binding;	-	-	-
TR40414|c0_g5	5	5e-05	0.000911704	Up	-	-	-	-	-	-	-	-	-	-	-
TR40471|c0_g3	3.2	5e-05	0.000911704	Up	LGMN	legumain	sp|P49043|VPE_CITSI Vacuolar-processing enzyme OS=Citrus sinensis PE=2 SV=1	tr|A0A067KPB3|A0A067KPB3_JATCU Uncharacterized protein OS=Jatropha curcas GN=JCGZ_07696 PE=4 SV=1	gi|802632472|ref|XP_012077326.1| PREDICTED: vacuolar-processing enzyme-like [Jatropha curcas]	A5BVL1_VITVI/58-329 A5BVL1.1 PF01650.14;Peptidase_C13;	At4g32940 [O] KOG1348 Asparaginyl peptidases	GO:0000323~lytic vacuole;GO:0000326~protein storage vacuole;GO:0004175~endopeptidase activity;GO:0004197~cysteine-type endopeptidase activity;GO:0006624~vacuolar protein processing;GO:0008233~peptidase activity;GO:0008234~cysteine-type peptidase activity;GO:0009611~response to wounding;GO:0009723~response to ethylene;GO:0009751~response to salicylic acid;GO:0009753~response to jasmonic acid;GO:00…	EC:3.4.22.34	K01369	ko04142~Lysosome;ko04612~Antigen processing and presentation;
TR4050|c0_g2	3.2	5e-05	0.000911704	Up	-	-	sp|Q05091|PGIP_PYRCO Polygalacturonase inhibitor OS=Pyrus communis GN=PGIP PE=1 SV=1	tr|B6V8Z6|B6V8Z6_VACCO Polygalacturonase-inhibiting protein OS=Vaccinium corymbosum GN=PGIP PE=2 SV=1	gi|209491087|gb|ACI49697.1| polygalacturonase-inhibiting protein [Vaccinium corymbosum]	C4PG28_9SOLN/285-328 C4PG28.1 PF00560.29;LRR_1;	At5g06870 [NK] proteins (or domains) not included into any KOG	GO:0004672~protein kinase activity;GO:0005576~extracellular region;GO:0005618~cell wall;GO:0005794~Golgi apparatus;GO:0005886~plasma membrane;GO:0006952~defense response;GO:0009505~plant-type cell wall;GO:0009506~plasmodesma;GO:0009755~hormone-mediated signaling pathway;GO:0016020~membrane;GO:0043086~negative regulation of catalytic activity;GO:0046777~protein autophosphorylation;GO:0048046~apopl…	-	-	-
TR40512|c1_g21	-4.1	5e-05	0.000911704	Down	-	-	-	-	-	-	-	-	-	-	-
TR40530|c2_g2	-3.1	5e-05	0.000911704	Down	-	-	-	-	-	-	-	-	-	-	-
TR40555|c1_g2	1.4	5e-05	0.000911704	Up	-	-	-	tr|E5GBM9|E5GBM9_CUCME Retrotransposon protein OS=Cucumis melo subsp. melo PE=4 SV=1	gi|658021488|ref|XP_008346144.1| PREDICTED: uncharacterized protein LOC103409104 [Malus domestica]	E5GBM9_CUCME/1-83 E5GBM9.1 PF14223.2;UBN2;	-	-	-	-	-
TR40560|c0_g8	-4.7	5e-05	0.000911704	Down	MYBP	myb proto-oncogene protein, plant	-	tr|A0A067LAN9|A0A067LAN9_JATCU MYB family protein OS=Jatropha curcas GN=JCGZ_15571 PE=4 SV=1	gi|658309404|ref|NP_001280994.1| transcription factor MYB51 [Malus domestica]	F4IRB5_ARATH/82-126 F4IRB5.1 PF00249.27;Myb_DNA-binding;	At1g14350 [K] KOG0048 Transcription factor, Myb superfamily	GO:0003677~DNA binding;GO:0003682~chromatin binding;	-	K09422	-
TR40562|c4_g10	-3.1	5e-05	0.000911704	Down	-	-	sp|Q9SUR3|RTNLA_ARATH Reticulon-like protein B1 OS=Arabidopsis thaliana GN=RTNLB1 PE=1 SV=1	tr|M1BPK3|M1BPK3_SOLTU Reticulon-like protein OS=Solanum tuberosum GN=PGSC0003DMG400019405 PE=4 SV=1	gi|565385525|ref|XP_006358652.1| PREDICTED: reticulon-like protein B1-like [Solanum tuberosum]	K4CYG5_SOLLC/77-233 K4CYG5.1 PF02453.13;Reticulon;	At4g23630 [U] KOG1792 Reticulon	GO:0005773~vacuole;GO:0005774~vacuolar membrane;GO:0005783~endoplasmic reticulum;GO:0005789~endoplasmic reticulum membrane;GO:0005794~Golgi apparatus;GO:0005886~plasma membrane;GO:0009506~plasmodesma;GO:0012505~endomembrane system;GO:0016021~integral component of membrane;GO:0071458~integral component of cytoplasmic side of endoplasmic reticulum membrane;GO:0071782~endoplasmic reticulum tubular n…	-	-	-
TR40564|c0_g2	2.2	5e-05	0.000911704	Up	-	-	-	-	-	-	-	-	-	-	-
TR40578|c0_g1	1.9	5e-05	0.000911704	Up	-	-	-	-	-	-	-	-	-	-	-
TR40580|c0_g3	-3.8	5e-05	0.000911704	Down	-	-	-	-	-	-	-	-	-	-	-
TR40606|c10_g28	-1.7	5e-05	0.000911704	Down	-	-	sp|E3SXU4|BHLHW_PEA Basic helix-loop-helix protein A OS=Pisum sativum GN=BHLH PE=3 SV=1	tr|I1SSK4|I1SSK4_DIOKA BHLH transcription factor MYC1 OS=Diospyros kaki PE=2 SV=1	gi|329750801|gb|AEC03343.1| bHLH transcription factor MYC1 [Diospyros kaki]	-	-	GO:0005634~nucleus;GO:0006351~transcription, DNA-templated;GO:0006355~regulation of transcription, DNA-templated;GO:0009813~flavonoid biosynthetic process;	-	-	-
TR40606|c10_g5	2.1	5e-05	0.000911704	Up	-	-	sp|E3SXU4|BHLHW_PEA Basic helix-loop-helix protein A OS=Pisum sativum GN=BHLH PE=3 SV=1	tr|I1SSK4|I1SSK4_DIOKA BHLH transcription factor MYC1 OS=Diospyros kaki PE=2 SV=1	gi|329750801|gb|AEC03343.1| bHLH transcription factor MYC1 [Diospyros kaki]	-	-	GO:0005634~nucleus;GO:0006351~transcription, DNA-templated;GO:0006355~regulation of transcription, DNA-templated;GO:0009813~flavonoid biosynthetic process;	-	-	-
TR40639|c0_g5	3.1	5e-05	0.000911704	Up	-	-	-	-	-	-	-	-	-	-	-
TR40654|c0_g4	4.1	5e-05	0.000911704	Up	-	-	-	-	-	-	-	-	-	-	-
TR40663|c2_g1	3.9	5e-05	0.000911704	Up	-	-	-	-	-	-	-	-	-	-	-
TR40676|c3_g7	5.5	5e-05	0.000911704	Up	PDHB, pdhB	pyruvate dehydrogenase E1 component beta subunit	sp|Q38799|ODPB1_ARATH Pyruvate dehydrogenase E1 component subunit beta-1, mitochondrial OS=Arabidopsis thaliana GN=PDH2 PE=1 SV=2	tr|F6GT05|F6GT05_VITVI Putative uncharacterized protein OS=Vitis vinifera GN=VIT_17s0000g00690 PE=4 SV=1	gi|297734477|emb|CBI15724.3| unnamed protein product [Vitis vinifera]	F6GT05_VITVI/23-201 F6GT05.1 PF02779.20;Transket_pyr;	At5g50850 [C] KOG0524 Pyruvate dehydrogenase E1, beta subunit	GO:0004738~pyruvate dehydrogenase activity;GO:0004739~pyruvate dehydrogenase (acetyl-transferring) activity;GO:0005634~nucleus;GO:0005654~nucleoplasm;GO:0005730~nucleolus;GO:0005739~mitochondrion;GO:0005759~mitochondrial matrix;GO:0005774~vacuolar membrane;GO:0006006~glucose metabolic process;GO:0006086~acetyl-CoA biosynthetic process from pyruvate;GO:0006096~glycolytic process;GO:0006099~tricarb…	EC:1.2.4.1	K00162	ko00010~Glycolysis / Gluconeogenesis;ko00020~Citrate cycle (TCA cycle);ko00620~Pyruvate metabolism;ko01200~Carbon metabolism;ko04066~HIF-1 signaling pathway;ko04922~Glucagon signaling pathway;ko05230~Central carbon metabolism in cancer;
TR40700|c1_g1	4.5	5e-05	0.000911704	Up	-	-	-	-	-	-	-	-	-	-	-
TR4073|c0_g1	-2.1	5e-05	0.000911704	Down	-	-	-	-	-	-	-	-	-	-	-
TR40766|c4_g17	5	5e-05	0.000911704	Up	-	-	-	tr|F6HCS7|F6HCS7_VITVI Putative uncharacterized protein OS=Vitis vinifera GN=VIT_00s0211g00060 PE=3 SV=1	gi|147818069|emb|CAN62794.1| hypothetical protein VITISV_026837 [Vitis vinifera]	F6HCS7_VITVI/324-627 F6HCS7.1 PF01432.16;Peptidase_M3;	-	GO:0004222~metalloendopeptidase activity;GO:0046872~metal ion binding;	-	-	-
TR40771|c2_g1	4.4	5e-05	0.000911704	Up	-	-	-	-	-	-	-	-	-	-	-
TR40780|c2_g4	-3.8	5e-05	0.000911704	Down	-	-	-	tr|A5C2R3|A5C2R3_VITVI Putative uncharacterized protein OS=Vitis vinifera GN=VIT_08s0007g03000 PE=4 SV=1	gi|225440823|ref|XP_002282029.1| PREDICTED: uncharacterized protein LOC100261394 [Vitis vinifera]	-	At5g06130 [NK] proteins (or domains) not included into any KOG	-	-	-	-
TR40785|c1_g3	-5.1	5e-05	0.000911704	Down	-	-	-	-	-	-	-	-	-	-	-
TR40788|c1_g11	-6.7	5e-05	0.000911704	Down	-	-	-	-	-	-	-	-	-	-	-
TR40788|c1_g16	-4.5	5e-05	0.000911704	Down	-	-	-	-	-	-	-	-	-	-	-
TR40788|c1_g18	-5.7	5e-05	0.000911704	Down	-	-	-	-	-	-	-	-	-	-	-
TR40788|c1_g19	-6.2	5e-05	0.000911704	Down	-	-	-	-	-	-	-	-	-	-	-
TR40788|c1_g23	-5	5e-05	0.000911704	Down	-	-	-	-	-	-	-	-	-	-	-
TR40825|c3_g3	3.8	5e-05	0.000911704	Up	STT3	dolichyl-diphosphooligosaccharide--protein glycosyltransferase	sp|Q93ZY3|STT3A_ARATH Dolichyl-diphosphooligosaccharide--protein glycosyltransferase subunit STT3A OS=Arabidopsis thaliana GN=STT3A PE=2 SV=1	tr|M7ZD53|M7ZD53_TRIUA Dolichyl-diphosphooligosaccharide--protein glycosyltransferase subunit STT3A OS=Triticum urartu GN=TRIUR3_08884 PE=4 SV=1	gi|18419993|ref|NP_568380.1| dolichyl-diphosphooligosaccharide--protein glycosyltransferase subunit STT3A [Arabidopsis thaliana]	S8CEV5_9LAMI/3-296 S8CEV5.1 PF02516.10;STT3;	Hs20558683 [O] KOG2292 Oligosaccharyltransferase, STT3 subunit	GO:0004576~oligosaccharyl transferase activity;GO:0004579~dolichyl-diphosphooligosaccharide-protein glycotransferase activity;GO:0005783~endoplasmic reticulum;GO:0005789~endoplasmic reticulum membrane;GO:0005886~plasma membrane;GO:0006364~rRNA processing;GO:0006486~protein glycosylation;GO:0008250~oligosaccharyltransferase complex;GO:0009627~systemic acquired resistance;GO:0009651~response to sal…	EC:2.4.99.18	K07151	ko00510~N-Glycan biosynthesis;ko00513~Various types of N-glycan biosynthesis;ko04141~Protein processing in endoplasmic reticulum;
TR40836|c1_g1	4.7	5e-05	0.000911704	Up	-	-	-	-	-	-	-	-	-	-	-
TR40872|c1_g10	2.5	5e-05	0.000911704	Up	-	-	-	-	-	-	-	-	-	-	-
TR40881|c0_g4	5.4	5e-05	0.000911704	Up	RACK1	guanine nucleotide-binding protein subunit beta-2-like 1 protein	sp|P93340|GBLP_NICPL Guanine nucleotide-binding protein subunit beta-like protein OS=Nicotiana plumbaginifolia PE=2 SV=1	tr|A5BV59|A5BV59_VITVI Putative uncharacterized protein OS=Vitis vinifera GN=VIT_17s0000g02750 PE=4 SV=1	gi|297734293|emb|CBI15540.3| unnamed protein product [Vitis vinifera]	M1A470_SOLTU/6-45 M1A470.1 PF00400.28;WD40;	-	-	-	K14753	ko05162~Measles;
TR40893|c1_g1	4.1	5e-05	0.000911704	Up	-	-	-	-	-	-	-	-	-	-	-
TR40893|c1_g9	5.4	5e-05	0.000911704	Up	-	-	-	-	-	-	-	-	-	-	-
TR40949|c1_g1	-3.7	5e-05	0.000911704	Down	APC4	anaphase-promoting complex subunit 4	sp|O65418|APC4_ARATH Anaphase-promoting complex subunit 4 OS=Arabidopsis thaliana GN=APC4 PE=2 SV=2	tr|B9H223|B9H223_POPTR Uncharacterized protein OS=Populus trichocarpa GN=POPTR_0004s03490g PE=4 SV=2	gi|566164723|ref|XP_002304999.2| hypothetical protein POPTR_0004s03490g [Populus trichocarpa]	-	-	GO:0005634~nucleus;GO:0005680~anaphase-promoting complex;GO:0007067~mitotic nuclear division;GO:0009790~embryo development;GO:0009793~embryo development ending in seed dormancy;GO:0016567~protein ubiquitination;GO:0030071~regulation of mitotic metaphase/anaphase transition;GO:0031145~anaphase-promoting complex-dependent proteasomal ubiquitin-dependent protein catabolic process;GO:0048481~ovule de…	-	K03351	ko04110~Cell cycle;ko04111~Cell cycle - yeast;ko04113~Meiosis - yeast;ko04114~Oocyte meiosis;ko04120~Ubiquitin mediated proteolysis;ko04914~Progesterone-mediated oocyte maturation;ko05166~HTLV-I infection;
TR40962|c7_g3	-5.7	5e-05	0.000911704	Down	-	-	sp|Q4FGF2|ATPH_ACOAM ATP synthase subunit c, chloroplastic OS=Acorus americanus GN=atpH PE=3 SV=1	tr|A0A078G8Z5|A0A078G8Z5_BRANA BnaA01g34190D protein OS=Brassica napus GN=BnaA01g34190D PE=3 SV=1	gi|674912006|emb|CDY21188.1| BnaA01g34190D [Brassica napus]	M1JEB7_XIPCA/9-75 M1JEB7.1 PF00137.17;ATP-synt_C;	AtCh010 [C] KOG0232 Vacuolar H+-ATPase V0 sector, subunits c/c'	GO:0008289~lipid binding;GO:0009535~chloroplast thylakoid membrane;GO:0015078~hydrogen ion transmembrane transporter activity;GO:0015986~ATP synthesis coupled proton transport;GO:0015991~ATP hydrolysis coupled proton transport;GO:0016021~integral component of membrane;GO:0045263~proton-transporting ATP synthase complex, coupling factor F(o);	-	-	-
TR40962|c7_g4	-3.3	5e-05	0.000911704	Down	ATPF0B, atpF	F-type H+-transporting ATPase subunit b	sp|Q49L12|ATPF_EUCGG ATP synthase subunit b, chloroplastic OS=Eucalyptus globulus subsp. globulus GN=atpF PE=3 SV=1	tr|A0A075TPD6|A0A075TPD6_9ERIC ATP synthase subunit b, chloroplastic OS=Camellia petelotii GN=atpF PE=3 SV=1	gi|435856359|ref|YP_007317234.1| ATP synthase CF0 B subunit (chloroplast) [Camellia sinensis]	H9LG55_GOSHI/26-157 H9LG55.1 PF00430.14;ATP-synt_B;	AtCh009 [NK] proteins (or domains) not included into any KOG	GO:0005524~ATP binding;GO:0005886~plasma membrane;GO:0009535~chloroplast thylakoid membrane;GO:0009536~plastid;GO:0015986~ATP synthesis coupled proton transport;GO:0016021~integral component of membrane;GO:0045263~proton-transporting ATP synthase complex, coupling factor F(o);GO:0046933~proton-transporting ATP synthase activity, rotational mechanism;	-	K02109	ko00190~Oxidative phosphorylation;ko00195~Photosynthesis;
TR40965|c1_g1	-5.2	5e-05	0.000911704	Down	-	-	-	tr|A0A0D2ZSS8|A0A0D2ZSS8_BRAOL Uncharacterized protein OS=Brassica oleracea var. oleracea PE=4 SV=1	gi|848890497|ref|XP_012845381.1| PREDICTED: uncharacterized protein LOC105965384 [Erythranthe guttatus]	U5D5B5_AMBTC/56-123 U5D5B5.1 PF13650.2;Asp_protease_2;	-	GO:0003676~nucleic acid binding;GO:0004190~aspartic-type endopeptidase activity;GO:0004652~polynucleotide adenylyltransferase activity;GO:0005634~nucleus;GO:0008270~zinc ion binding;GO:0015074~DNA integration;GO:0043631~RNA polyadenylation;	-	-	-
TR40966|c0_g6	1.6	5e-05	0.000911704	Up	-	-	sp|Q8LPG9|IQD14_ARATH Protein IQ-DOMAIN 14 OS=Arabidopsis thaliana GN=IQD14 PE=1 SV=1	tr|A0A068UQQ1|A0A068UQQ1_COFCA Coffea canephora DH200=94 genomic scaffold, scaffold_48 OS=Coffea canephora GN=GSCOC_T00031811001 PE=4 SV=1	gi|661885552|emb|CDP10875.1| unnamed protein product [Coffea canephora]	F6HB11_VITVI/417-573 F6HB11.1 PF13178.2;DUF4005;	At3g59690 [NK] proteins (or domains) not included into any KOG	-	-	-	-
TR40988|c2_g3	4.6	5e-05	0.000911704	Up	-	-	-	-	-	-	-	-	-	-	-
TR41003|c2_g2	-1.2	5e-05	0.000911704	Down	-	-	-	-	-	-	-	-	-	-	-
TR41004|c4_g1	-5.2	5e-05	0.000911704	Down	-	-	-	-	-	-	-	-	-	-	-
TR41004|c5_g3	3.6	5e-05	0.000911704	Up	-	-	-	-	-	-	-	-	-	-	-
TR41018|c3_g12	5.1	5e-05	0.000911704	Up	DPM1	dolichol-phosphate mannosyltransferase	-	tr|A0A061FEC6|A0A061FEC6_THECC Nucleotide-diphospho-sugar transferases superfamily protein OS=Theobroma cacao GN=TCM_034383 PE=4 SV=1	gi|659104649|ref|XP_008452949.1| PREDICTED: dolichol-phosphate mannosyltransferase subunit 1 [Cucumis melo]	-	At1g20570_1 [R] KOG2978 Dolichol-phosphate mannosyltransferase	GO:0005783~endoplasmic reticulum;GO:0016757~transferase activity, transferring glycosyl groups;GO:0030244~cellulose biosynthetic process;GO:0033185~dolichol-phosphate-mannose synthase complex;GO:0048193~Golgi vesicle transport;GO:0060359~response to ammonium ion;	EC:2.4.1.83	K00721	ko00510~N-Glycan biosynthesis;
TR41019|c10_g1	-2.5	5e-05	0.000911704	Down	-	-	-	-	-	-	-	-	-	-	-
TR41019|c5_g1	-2.1	5e-05	0.000911704	Down	-	-	-	-	-	-	-	-	-	-	-
TR41019|c5_g2	-3.5	5e-05	0.000911704	Down	-	-	-	-	-	-	-	-	-	-	-
TR41029|c0_g1	5.6	5e-05	0.000911704	Up	-	-	-	-	-	-	-	-	-	-	-
TR41053|c0_g9	4	5e-05	0.000911704	Up	-	-	-	-	-	-	-	-	-	-	-
TR41071|c0_g4	-3.2	5e-05	0.000911704	Down	-	-	-	-	-	-	-	-	-	-	-
TR41110|c0_g2	1.5	5e-05	0.000911704	Up	-	-	-	-	-	-	-	-	-	-	-
TR41154|c0_g13	5.2	5e-05	0.000911704	Up	-	-	-	-	-	-	-	-	-	-	-
TR41173|c0_g5	5.4	5e-05	0.000911704	Up	-	-	sp|Q9FF99|AAP7_ARATH Probable amino acid permease 7 OS=Arabidopsis thaliana GN=AAP7 PE=2 SV=1	tr|A0A0B0PBG3|A0A0B0PBG3_GOSAR Putative amino acid permease 7-like protein OS=Gossypium arboreum GN=F383_27961 PE=4 SV=1	gi|743912923|ref|XP_011000359.1| PREDICTED: probable amino acid permease 7 isoform X2 [Populus euphratica]	W9R173_9ROSA/25-458 W9R173.1 PF01490.14;Aa_trans;	At5g23810 [E] KOG1303 Amino acid transporters	GO:0003333~amino acid transmembrane transport;GO:0005313~L-glutamate transmembrane transporter activity;GO:0005886~plasma membrane;GO:0005887~integral component of plasma membrane;GO:0006865~amino acid transport;GO:0006868~glutamine transport;GO:0009624~response to nematode;GO:0015171~amino acid transmembrane transporter activity;GO:0015172~acidic amino acid transmembrane transporter activity;GO:…	-	-	-
TR41175|c0_g1	2.5	5e-05	0.000911704	Up	U2AF2	splicing factor U2AF 65 kDa subunit	sp|Q2QKB4|U2A2B_WHEAT Splicing factor U2af large subunit B OS=Triticum aestivum GN=U2AF65B PE=2 SV=1	tr|V4UED2|V4UED2_9ROSI Uncharacterized protein OS=Citrus clementina GN=CICLE_v10014912mg PE=4 SV=1	gi|657959603|ref|XP_008371351.1| PREDICTED: splicing factor U2af large subunit B-like isoform X1 [Malus domestica]	V4UED2_9ROSI/448-510 V4UED2.1 PF13893.2;RRM_5;	-	GO:0000166~nucleotide binding;GO:0003723~RNA binding;GO:0005634~nucleus;GO:0006397~mRNA processing;GO:0008380~RNA splicing;	-	K12837	ko03040~Spliceosome;
TR41188|c1_g1	2.4	5e-05	0.000911704	Up	-	-	-	-	-	-	-	-	-	-	-
TR41214|c0_g2	2.3	5e-05	0.000911704	Up	clpB	ATP-dependent Clp protease ATP-binding subunit ClpB	sp|Q6F2Y7|CLPB1_ORYSJ Chaperone protein ClpB1 OS=Oryza sativa subsp. japonica GN=CLPB1 PE=2 SV=1	tr|A0A059A5G2|A0A059A5G2_EUCGR Uncharacterized protein OS=Eucalyptus grandis GN=EUGRSUZ_K02521 PE=3 SV=1	gi|702496407|ref|XP_010037232.1| PREDICTED: chaperone protein ClpB1 [Eucalyptus grandis]	-	-	GO:0005524~ATP binding;GO:0005634~nucleus;GO:0005829~cytosol;GO:0019538~protein metabolic process;GO:0034605~cellular response to heat;	-	K03695	-
TR41217|c2_g5	6.3	5e-05	0.000911704	Up	-	-	-	tr|A0A068TZG5|A0A068TZG5_COFCA Coffea canephora DH200=94 genomic scaffold, scaffold_5 OS=Coffea canephora GN=GSCOC_T00032793001 PE=4 SV=1	gi|661896150|emb|CDP00728.1| unnamed protein product [Coffea canephora]	D7TSV4_VITVI/113-229 D7TSV4.1 PF12428.4;DUF3675;	-	GO:0004842~ubiquitin-protein transferase activity;GO:0008270~zinc ion binding;	-	-	-
TR41231|c4_g2	5.6	5e-05	0.000911704	Up	-	-	-	-	-	-	-	-	-	-	-
TR41234|c1_g8	-5.7	5e-05	0.000911704	Down	-	-	-	-	-	-	-	-	-	-	-
TR41273|c0_g19	4.8	5e-05	0.000911704	Up	-	-	-	-	-	-	-	-	-	-	-
TR41286|c3_g1	-2.4	5e-05	0.000911704	Down	-	-	-	tr|A5BFY9|A5BFY9_VITVI Putative uncharacterized protein OS=Vitis vinifera GN=VITISV_042270 PE=4 SV=1	gi|147791290|emb|CAN65608.1| hypothetical protein VITISV_042270 [Vitis vinifera]	-	At4g34090 [NK] proteins (or domains) not included into any KOG	GO:0005739~mitochondrion;	-	-	-
TR41300|c1_g3	3.9	5e-05	0.000911704	Up	ENY2, DC6, SUS1	enhancer of yellow 2 transcription factor	sp|Q6NQ54|SUS1_ARATH Transcription and mRNA export factor SUS1 OS=Arabidopsis thaliana GN=SUS1 PE=3 SV=1	tr|M5WXJ9|M5WXJ9_PRUPE Transcription and mRNA export factor SUS1 OS=Prunus persica GN=SUS1 PE=3 SV=1	gi|595966595|ref|XP_007217195.1| hypothetical protein PRUPE_ppa013639mg [Prunus persica]	M5WXJ9_PRUPE/17-106 M5WXJ9.1 PF10163.5;EnY2;	At3g27100 [K] KOG4479 Transcription factor e(y)2	GO:0000124~SAGA complex;GO:0003713~transcription coactivator activity;GO:0005643~nuclear pore;GO:0006325~chromatin organization;GO:0006368~transcription elongation from RNA polymerase II promoter;GO:0006406~mRNA export from nucleus;GO:0009941~chloroplast envelope;GO:0015031~protein transport;GO:0016578~histone deubiquitination;GO:0030374~ligand-dependent nuclear receptor transcription coactivator…	-	K11368	-
TR41311|c2_g2	-8.4	5e-05	0.000911704	Down	K07497	putative transposase	sp|P31843|RRPO_OENBE RNA-directed DNA polymerase homolog OS=Oenothera berteroana PE=4 SV=1	tr|M5WLY8|M5WLY8_PRUPE Uncharacterized protein OS=Prunus persica GN=PRUPE_ppa021229mg PE=4 SV=1	gi|595885005|ref|XP_007213082.1| hypothetical protein PRUPE_ppa021229mg [Prunus persica]	M5XJ99_PRUPE/79-177 M5XJ99.1 PF00078.23;RVT_1;	At4g10580 [R] KOG0017 FOG: Transposon-encoded proteins with TYA, reverse transcriptase, integrase domains in various combinations	GO:0000943~retrotransposon nucleocapsid;GO:0003676~nucleic acid binding;GO:0003677~DNA binding;GO:0003723~RNA binding;GO:0003887~DNA-directed DNA polymerase activity;GO:0003964~RNA-directed DNA polymerase activity;GO:0003968~RNA-directed RNA polymerase activity;GO:0004190~aspartic-type endopeptidase activity;GO:0004519~endonuclease activity;GO:0004523~RNA-DNA hybrid ribonuclease activity;GO:00045…	-	K07497	-
TR41311|c2_g3	-4.5	5e-05	0.000911704	Down	-	-	-	tr|M5WLY8|M5WLY8_PRUPE Uncharacterized protein OS=Prunus persica GN=PRUPE_ppa021229mg PE=4 SV=1	gi|595790143|ref|XP_007198824.1| hypothetical protein PRUPE_ppb020037mg [Prunus persica]	K4CSZ9_SOLLC/624-808 K4CSZ9.1 PF00078.23;RVT_1;	At4g10580 [R] KOG0017 FOG: Transposon-encoded proteins with TYA, reverse transcriptase, integrase domains in various combinations	GO:0003676~nucleic acid binding;GO:0008270~zinc ion binding;GO:0015074~DNA integration;	-	-	-
TR41339|c2_g2	3.4	5e-05	0.000911704	Up	-	-	-	-	-	-	-	-	-	-	-
TR41354|c1_g4	4.1	5e-05	0.000911704	Up	-	-	-	-	-	-	-	-	-	-	-
TR41354|c1_g7	5.1	5e-05	0.000911704	Up	-	-	sp|Q3L181|PERR_RAUSE Perakine reductase OS=Rauvolfia serpentina GN=PR PE=1 SV=1	tr|B9REP8|B9REP8_RICCO Aldo/keto reductase, putative OS=Ricinus communis GN=RCOM_1427610 PE=4 SV=1	gi|225451318|ref|XP_002273776.1| PREDICTED: probable aldo-keto reductase 1 [Vitis vinifera]	B9REP8_RICCO/23-318 B9REP8.1 PF00248.17;Aldo_ket_red;	At1g60710 [C] KOG1575 Voltage-gated shaker-like K+ channel, subunit beta/KCNAB	GO:0005829~cytosol;GO:0009820~alkaloid metabolic process;GO:0016491~oxidoreductase activity;GO:0046686~response to cadmium ion;GO:0050236~pyridoxine:NADP 4-dehydrogenase activity;	-	-	-
TR41378|c3_g5	2.3	5e-05	0.000911704	Up	-	-	-	-	-	-	-	-	-	-	-
TR4139|c0_g1	-6.4	5e-05	0.000911704	Down	-	-	-	-	-	-	-	-	-	-	-
TR41404|c4_g3	-4.2	5e-05	0.000911704	Down	-	-	-	-	-	-	-	-	-	-	-
TR41420|c2_g3	2.3	5e-05	0.000911704	Up	-	-	-	-	-	-	-	-	-	-	-
TR41444|c0_g2	-5.3	5e-05	0.000911704	Down	-	-	-	-	-	-	-	-	-	-	-
TR41445|c2_g1	3	5e-05	0.000911704	Up	-	-	-	-	-	-	-	-	-	-	-
TR41445|c2_g2	4.2	5e-05	0.000911704	Up	-	-	-	-	-	-	-	-	-	-	-
TR4147|c0_g2	2.3	5e-05	0.000911704	Up	-	-	-	-	-	-	-	-	-	-	-
TR41485|c0_g1	-4.8	5e-05	0.000911704	Down	-	-	-	-	-	-	-	-	-	-	-
TR41485|c4_g1	5.1	5e-05	0.000911704	Up	RNMT	mRNA (guanine-N7-)-methyltransferase	sp|Q9LHQ7|MCES1_ARATH mRNA cap guanine-N7 methyltransferase 1 OS=Arabidopsis thaliana GN=At3g20650 PE=2 SV=1	tr|M5WTL8|M5WTL8_PRUPE mRNA cap guanine-N7 methyltransferase OS=Prunus persica GN=PRUPE_ppa007365mg PE=3 SV=1	gi|595862755|ref|XP_007211459.1| hypothetical protein PRUPE_ppa007365mg [Prunus persica]	K4BLX6_SOLLC/31-342 K4BLX6.1 PF03291.12;Pox_MCEL;	At3g20650 [A] KOG1975 mRNA cap methyltransferase	GO:0003723~RNA binding;GO:0004482~mRNA (guanine-N7-)-methyltransferase activity;GO:0005634~nucleus;GO:0015824~proline transport;	EC:2.1.1.56	K00565	ko03015~mRNA surveillance pathway;
TR41489|c0_g2	2.9	5e-05	0.000911704	Up	-	-	-	-	-	-	-	-	-	-	-
TR41551|c0_g1	-3	5e-05	0.000911704	Down	-	-	-	-	-	-	-	-	-	-	-
TR41551|c0_g7	-3.2	5e-05	0.000911704	Down	-	-	-	-	-	-	-	-	-	-	-
TR41566|c0_g5	-3.9	5e-05	0.000911704	Down	DNMT1, dcm	DNA (cytosine-5)-methyltransferase 1	sp|P34881|DNMT1_ARATH DNA (cytosine-5)-methyltransferase 1 OS=Arabidopsis thaliana GN=DMT1 PE=1 SV=1	tr|A0A0B0MFQ2|A0A0B0MFQ2_GOSAR Cytosine-specific methyltransferase OS=Gossypium arboreum GN=F383_19437 PE=3 SV=1	gi|728810425|gb|KHF99624.1| DNA (cytosine-5)-methyltransferase 1B [Gossypium arboreum]	B9RWB0_RICCO/1172-1535 B9RWB0.1 PF00145.13;DNA_methylase;	At5g49160 [NK] proteins (or domains) not included into any KOG	GO:0003677~DNA binding;GO:0003682~chromatin binding;GO:0003886~DNA (cytosine-5-)-methyltransferase activity;GO:0005634~nucleus;GO:0006349~regulation of gene expression by genetic imprinting;GO:0008168~methyltransferase activity;GO:0009294~DNA mediated transformation;GO:0009910~negative regulation of flower development;GO:0010069~zygote asymmetric cytokinesis in embryo sac;GO:0010216~maintenance o…	EC:2.1.1.37	K00558	ko00270~Cysteine and methionine metabolism;ko05206~MicroRNAs in cancer;
TR41579|c2_g5	-3	5e-05	0.000911704	Down	PHF5A	PHD finger-like domain-containing protein 5A	sp|P0DI19|PHF5A_ARATH PHD finger-like domain-containing protein 5A OS=Arabidopsis thaliana GN=At2g30000 PE=3 SV=1	tr|M7YID9|M7YID9_TRIUA Uncharacterized protein OS=Triticum urartu GN=TRIUR3_09303 PE=4 SV=1	gi|115461126|ref|NP_001054163.1| Os04g0663300 [Oryza sativa Japonica Group]	-	At1g07170 [S] KOG1705 Uncharacterized conserved protein, contains CXXC motifs	GO:0000398~mRNA splicing, via spliceosome;GO:0003677~DNA binding;GO:0003700~transcription factor activity, sequence-specific DNA binding;GO:0005654~nucleoplasm;GO:0005686~U2 snRNP;GO:0005689~U12-type spliceosomal complex;GO:0006351~transcription, DNA-templated;GO:0008380~RNA splicing;GO:0010467~gene expression;GO:0016363~nuclear matrix;GO:0016607~nuclear speck;GO:0044822~poly(A) RNA binding;GO:00…	-	K12834	ko03040~Spliceosome;
TR41600|c1_g6	0.7	5e-05	0.000911704	Up	-	-	-	tr|A0A061EGK8|A0A061EGK8_THECC S-adenosyl-L-methionine-dependent methyltransferases superfamily protein OS=Theobroma cacao GN=TCM_018944 PE=4 SV=1	gi|590651218|ref|XP_007032842.1| S-adenosyl-L-methionine-dependent methyltransferases superfamily protein [Theobroma cacao]	M5WWY6_PRUPE/269-430 M5WWY6.1 PF03141.12;Methyltransf_29;	At4g01240 [NK] proteins (or domains) not included into any KOG	GO:0008168~methyltransferase activity;	-	-	-
TR41617|c1_g2	-1.4	5e-05	0.000911704	Down	fabF	3-oxoacyl-[acyl-carrier-protein] synthase II	sp|Q8L3X9|KASM_ARATH 3-oxoacyl-[acyl-carrier-protein] synthase, mitochondrial OS=Arabidopsis thaliana GN=KAS PE=1 SV=1	tr|A0A058ZZQ1|A0A058ZZQ1_EUCGR 3-oxoacyl-[acyl-carrier-protein] synthase OS=Eucalyptus grandis GN=EUGRSUZ_K00728 PE=3 SV=1	gi|702489739|ref|XP_010035490.1| PREDICTED: 3-oxoacyl-[acyl-carrier-protein] synthase, mitochondrial [Eucalyptus grandis]	A0A058ZZQ1_EUCGR/36-302 A0A058ZZQ1.1 PF00109.22;ketoacyl-synt;	At2g04540 [IQ] KOG1394 3-oxoacyl-(acyl-carrier-protein) synthase (I and II)	GO:0000038~very long-chain fatty acid metabolic process;GO:0004315~3-oxoacyl-[acyl-carrier-protein] synthase activity;GO:0005739~mitochondrion;GO:0006633~fatty acid biosynthetic process;GO:0009409~response to cold;GO:0016747~transferase activity, transferring acyl groups other than amino-acyl groups;GO:0042335~cuticle development;	EC:2.3.1.179	K09458	ko00061~Fatty acid biosynthesis;ko00780~Biotin metabolism;ko01212~Fatty acid metabolism;
TR41621|c1_g1	-3.7	5e-05	0.000911704	Down	-	-	-	-	-	-	-	-	-	-	-
TR41631|c0_g2	-3	5e-05	0.000911704	Down	-	-	-	tr|W9RAN5|W9RAN5_9ROSA Zinc finger protein-like 1-like protein OS=Morus notabilis GN=L484_003685 PE=4 SV=1	gi|747081578|ref|XP_011088068.1| PREDICTED: zinc finger protein-like 1 homolog [Sesamum indicum]	-	-	GO:0007067~mitotic nuclear division;GO:0008270~zinc ion binding;GO:0009737~response to abscisic acid;	-	-	-
TR4164|c1_g1	-3.7	5e-05	0.000911704	Down	-	-	-	-	-	-	-	-	-	-	-
TR41752|c0_g1	3.8	5e-05	0.000911704	Up	-	-	-	-	-	-	-	-	-	-	-
TR41752|c0_g6	3	5e-05	0.000911704	Up	-	-	-	-	-	-	-	-	-	-	-
TR41756|c1_g13	5.7	5e-05	0.000911704	Up	GSK3B	glycogen synthase kinase 3 beta	sp|Q39019|KSG10_ARATH Shaggy-related protein kinase kappa OS=Arabidopsis thaliana GN=ASK10 PE=2 SV=2	tr|A0A0A0L197|A0A0A0L197_CUCSA Uncharacterized protein OS=Cucumis sativus GN=Csa_4G308520 PE=4 SV=1	gi|449460309|ref|XP_004147888.1| PREDICTED: shaggy-related protein kinase kappa [Cucumis sativus]	-	At1g09840 [G] KOG0658 Glycogen synthase kinase-3	GO:0004672~protein kinase activity;GO:0004674~protein serine/threonine kinase activity;GO:0005524~ATP binding;GO:0005886~plasma membrane;	EC:2.7.11.26	K03083	ko04012~ErbB signaling pathway;ko04062~Chemokine signaling pathway;ko04110~Cell cycle;ko04151~PI3K-Akt signaling pathway;ko04310~Wnt signaling pathway;ko04340~Hedgehog signaling pathway;ko04360~Axon guidance;ko04390~Hippo signaling pathway;ko04510~Focal adhesion;ko04550~Signaling pathways regulating pluripotency of stem cells;ko04660~T cell receptor signaling pathway;ko04662~B cell receptor signa…
TR41781|c2_g6	-2.1	5e-05	0.000911704	Down	-	-	-	-	-	-	-	-	-	-	-
TR41781|c3_g3	-5.1	5e-05	0.000911704	Down	CST3	cystatin-C	-	tr|M5XGL1|M5XGL1_PRUPE Uncharacterized protein OS=Prunus persica GN=PRUPE_ppa013391mg PE=4 SV=1	gi|596187489|ref|XP_007223412.1| hypothetical protein PRUPE_ppa013391mg [Prunus persica]	M5XGL1_PRUPE/27-119 M5XGL1.1 PF00031.17;Cystatin;	-	GO:0004869~cysteine-type endopeptidase inhibitor activity;GO:0009062~fatty acid catabolic process;GO:0010162~seed dormancy process;	-	K13899	ko04970~Salivary secretion;
TR41786|c6_g1	6.2	5e-05	0.000911704	Up	DLAT, aceF, pdhC	pyruvate dehydrogenase E2 component (dihydrolipoamide acetyltransferase)	sp|Q9SQI8|ODP24_ARATH Dihydrolipoyllysine-residue acetyltransferase component 4 of pyruvate dehydrogenase complex, chloroplastic OS=Arabidopsis thaliana GN=LTA2 PE=2 SV=1	tr|C5YT60|C5YT60_SORBI Putative uncharacterized protein Sb08g005050 OS=Sorghum bicolor GN=Sb08g005050 PE=3 SV=1	gi|242085016|ref|XP_002442933.1| hypothetical protein SORBIDRAFT_08g005050 [Sorghum bicolor]	M1AJ16_SOLTU/241-464 M1AJ16.1 PF00198.19;2-oxoacid_dh;	At3g25860 [C] KOG0557 Dihydrolipoamide acetyltransferase	GO:0004742~dihydrolipoyllysine-residue acetyltransferase activity;GO:0005886~plasma membrane;GO:0006084~acetyl-CoA metabolic process;GO:0006086~acetyl-CoA biosynthetic process from pyruvate;GO:0006096~glycolytic process;GO:0009507~chloroplast;GO:0009534~chloroplast thylakoid;GO:0009570~chloroplast stroma;GO:0009941~chloroplast envelope;GO:0016020~membrane;GO:0016126~sterol biosynthetic process;GO…	EC:2.3.1.12	K00627	ko00010~Glycolysis / Gluconeogenesis;ko00020~Citrate cycle (TCA cycle);ko00620~Pyruvate metabolism;ko01200~Carbon metabolism;
TR41789|c0_g7	4.7	5e-05	0.000911704	Up	PSMB4	20S proteasome subunit beta 7	sp|Q7DLR9|PSB4_ARATH Proteasome subunit beta type-4 OS=Arabidopsis thaliana GN=PBG1 PE=1 SV=2	tr|M1AE64|M1AE64_SOLTU Proteasome subunit beta type OS=Solanum tuberosum GN=PGSC0003DMG400008067 PE=3 SV=1	gi|321149999|gb|ADW66147.1| proteasome subunit beta type-4 [Solanum nigrum]	-	At1g56450 [O] KOG0185 20S proteasome, regulatory subunit beta type PSMB4/PRE4	GO:0000502~proteasome complex;GO:0004175~endopeptidase activity;GO:0004298~threonine-type endopeptidase activity;GO:0005634~nucleus;GO:0005737~cytoplasm;GO:0005829~cytosol;GO:0005839~proteasome core complex;GO:0006094~gluconeogenesis;GO:0006096~glycolytic process;GO:0006635~fatty acid beta-oxidation;GO:0009407~toxin catabolic process;GO:0009651~response to salt stress;GO:0010499~proteasomal ubiqu…	EC:3.4.25.1	K02736	ko03050~Proteasome;
TR41799|c3_g12	3.9	5e-05	0.000911704	Up	groEL, HSPD1	chaperonin GroEL	sp|Q9C667|CPNB4_ARATH Chaperonin 60 subunit beta 4, chloroplastic OS=Arabidopsis thaliana GN=CPN60B4 PE=1 SV=1	tr|A0A0F7J500|A0A0F7J500_9ROSI Chaperonin-60 beta4 (Fragment) OS=Hypseocharis bilobata GN=crr27 PE=2 SV=1	gi|821160156|gb|AKH05131.1| chaperonin-60 beta4, partial [Hypseocharis bilobata]	W9QP51_9ROSA/59-551 W9QP51.1 PF00118.20;Cpn60_TCP1;	At1g26230 [O] KOG0356 Mitochondrial chaperonin, Cpn60/Hsp60p	GO:0005524~ATP binding;GO:0005634~nucleus;GO:0005730~nucleolus;GO:0005737~cytoplasm;GO:0005739~mitochondrion;GO:0005886~plasma membrane;GO:0006457~protein folding;GO:0008219~cell death;GO:0009409~response to cold;GO:0009507~chloroplast;GO:0009570~chloroplast stroma;GO:0009627~systemic acquired resistance;GO:0009941~chloroplast envelope;GO:0010319~stromule;GO:0016020~membrane;GO:0022626~cytosolic …	-	K04077	ko03018~RNA degradation;ko04940~Type I diabetes mellitus;ko05134~Legionellosis;ko05152~Tuberculosis;
TR41808|c2_g1	-5.5	5e-05	0.000911704	Down	-	-	-	tr|G9G0M4|G9G0M4_CUCME NBS-LRR resistance protein (Fragment) OS=Cucumis melo PE=4 SV=1	gi|359422555|gb|AEV46153.1| NBS-LRR resistance protein [Cucumis melo]	A8BNK3_PLAAC/1-213 A8BNK3.1 PF00931.18;NB-ARC;	-	GO:0043531~ADP binding;	-	-	-
TR41816|c0_g4	-3.2	5e-05	0.000911704	Down	-	-	-	-	-	-	-	-	-	-	-
TR41826|c0_g2	4.9	5e-05	0.000911704	Up	-	-	-	tr|M5VW12|M5VW12_PRUPE Uncharacterized protein OS=Prunus persica GN=PRUPE_ppa007127mg PE=4 SV=1	gi|657946380|ref|XP_008384467.1| PREDICTED: protein RTF2 homolog [Malus domestica]	M5VW12_PRUPE/84-366 M5VW12.1 PF04641.8;Rtf2;	-	-	-	-	-
TR41833|c1_g2	4	5e-05	0.000911704	Up	-	-	-	-	-	-	-	-	-	-	-
TR41846|c0_g3	3.8	5e-05	0.000911704	Up	-	-	-	-	-	-	-	-	-	-	-
TR41867|c0_g3	-2.4	5e-05	0.000911704	Down	-	-	-	tr|W9QWJ9|W9QWJ9_9ROSA Salutaridinol 7-O-acetyltransferase OS=Morus notabilis GN=L484_024870 PE=4 SV=1	gi|702385769|ref|XP_010064606.1| PREDICTED: BAHD acyltransferase At5g47980-like [Eucalyptus grandis]	W9QWJ9_9ROSA/1-446 W9QWJ9.1 PF02458.11;Transferase;	At1g24420 [NK] proteins (or domains) not included into any KOG	GO:0016747~transferase activity, transferring acyl groups other than amino-acyl groups;	-	-	-
TR41870|c3_g3	3.2	5e-05	0.000911704	Up	-	-	-	tr|A0A0B0MVJ3|A0A0B0MVJ3_GOSAR DEAD-box ATP-dependent RNA helicase 56 OS=Gossypium arboreum GN=F383_29113 PE=4 SV=1	gi|728821495|gb|KHG04362.1| DEAD-box ATP-dependent RNA helicase 56 [Gossypium arboreum]	-	-	GO:0004386~helicase activity;	-	-	-
TR41870|c3_g6	3.9	5e-05	0.000911704	Up	-	-	-	tr|A0A0B0MVJ3|A0A0B0MVJ3_GOSAR DEAD-box ATP-dependent RNA helicase 56 OS=Gossypium arboreum GN=F383_29113 PE=4 SV=1	gi|728821495|gb|KHG04362.1| DEAD-box ATP-dependent RNA helicase 56 [Gossypium arboreum]	-	-	GO:0004386~helicase activity;	-	-	-
TR41881|c1_g3	-4.1	5e-05	0.000911704	Down	-	-	-	-	-	-	-	-	-	-	-
TR41881|c1_g8	3.5	5e-05	0.000911704	Up	-	-	-	-	-	-	-	-	-	-	-
TR41913|c1_g14	-3.3	5e-05	0.000911704	Down	-	-	-	tr|A0A068TQW9|A0A068TQW9_COFCA Coffea canephora DH200=94 genomic scaffold, scaffold_2 OS=Coffea canephora GN=GSCOC_T00022524001 PE=4 SV=1	gi|747053550|ref|XP_011072943.1| PREDICTED: carbon catabolite repressor protein 4 homolog 5 isoform X1 [Sesamum indicum]	-	-	-	-	-	-
TR41935|c2_g2	-7.4	5e-05	0.000911704	Down	-	-	-	-	-	-	-	-	-	-	-
TR41940|c2_g1	-3.4	5e-05	0.000911704	Down	-	-	-	-	-	-	-	-	-	-	-
TR41940|c2_g13	-4.1	5e-05	0.000911704	Down	-	-	-	-	-	-	-	-	-	-	-
TR41940|c2_g17	-2.9	5e-05	0.000911704	Down	-	-	-	tr|A5AEL8|A5AEL8_VITVI Putative uncharacterized protein OS=Vitis vinifera GN=VITISV_037851 PE=4 SV=1	gi|147804663|emb|CAN62382.1| hypothetical protein VITISV_037851 [Vitis vinifera]	A5AHG7_VITVI/728-783 A5AHG7.1 PF00385.20;Chromo;	-	GO:0003676~nucleic acid binding;GO:0004190~aspartic-type endopeptidase activity;GO:0005634~nucleus;GO:0008270~zinc ion binding;GO:0015074~DNA integration;	-	-	-
TR41940|c2_g2	-3.8	5e-05	0.000911704	Down	-	-	-	-	-	-	-	-	-	-	-
TR41940|c2_g26	-3.5	5e-05	0.000911704	Down	-	-	-	-	-	-	-	-	-	-	-
TR41940|c2_g27	-2.6	5e-05	0.000911704	Down	-	-	-	tr|A5AEL8|A5AEL8_VITVI Putative uncharacterized protein OS=Vitis vinifera GN=VITISV_037851 PE=4 SV=1	gi|147804663|emb|CAN62382.1| hypothetical protein VITISV_037851 [Vitis vinifera]	A5AHG7_VITVI/728-783 A5AHG7.1 PF00385.20;Chromo;	-	GO:0003676~nucleic acid binding;GO:0004190~aspartic-type endopeptidase activity;GO:0005634~nucleus;GO:0008270~zinc ion binding;GO:0015074~DNA integration;	-	-	-
TR41940|c2_g3	-4.3	5e-05	0.000911704	Down	-	-	-	tr|A5AEL8|A5AEL8_VITVI Putative uncharacterized protein OS=Vitis vinifera GN=VITISV_037851 PE=4 SV=1	gi|147804663|emb|CAN62382.1| hypothetical protein VITISV_037851 [Vitis vinifera]	A5AHG7_VITVI/728-783 A5AHG7.1 PF00385.20;Chromo;	-	GO:0003676~nucleic acid binding;GO:0004190~aspartic-type endopeptidase activity;GO:0005634~nucleus;GO:0008270~zinc ion binding;GO:0015074~DNA integration;	-	-	-
TR41940|c2_g5	-2.2	5e-05	0.000911704	Down	-	-	-	tr|A5AEL8|A5AEL8_VITVI Putative uncharacterized protein OS=Vitis vinifera GN=VITISV_037851 PE=4 SV=1	gi|147804663|emb|CAN62382.1| hypothetical protein VITISV_037851 [Vitis vinifera]	A5AHG7_VITVI/728-783 A5AHG7.1 PF00385.20;Chromo;	-	GO:0003676~nucleic acid binding;GO:0004190~aspartic-type endopeptidase activity;GO:0005634~nucleus;GO:0008270~zinc ion binding;GO:0015074~DNA integration;	-	-	-
TR41940|c2_g6	-6.6	5e-05	0.000911704	Down	-	-	-	-	-	-	-	-	-	-	-
TR41940|c2_g7	-6	5e-05	0.000911704	Down	-	-	-	-	-	-	-	-	-	-	-
TR41948|c3_g2	2.5	5e-05	0.000911704	Up	-	-	-	-	-	-	-	-	-	-	-
TR41950|c0_g1	-1.5	5e-05	0.000911704	Down	-	-	-	-	-	-	-	-	-	-	-
TR41950|c4_g7	4.6	5e-05	0.000911704	Up	cynT, can	carbonic anhydrase	sp|Q94CE3|BCA5_ARATH Beta carbonic anhydrase 5, chloroplastic OS=Arabidopsis thaliana GN=BCA5 PE=2 SV=1	tr|W9RJS6|W9RJS6_9ROSA Carbonic anhydrase OS=Morus notabilis GN=L484_011381 PE=3 SV=1	gi|470108193|ref|XP_004290413.1| PREDICTED: beta carbonic anhydrase 5, chloroplastic [Fragaria vesca subsp. vesca]	A0A022PW42_MIMGU/119-276 A0A022PW42.1 PF00484.15;Pro_CA;	At4g33580 [P] KOG1578 Predicted carbonic anhydrase involved in protection against oxidative damage	GO:0004089~carbonate dehydratase activity;GO:0005739~mitochondrion;GO:0005829~cytosol;GO:0005886~plasma membrane;GO:0008270~zinc ion binding;GO:0009409~response to cold;GO:0009507~chloroplast;GO:0009535~chloroplast thylakoid membrane;GO:0009570~chloroplast stroma;GO:0009579~thylakoid;GO:0009817~defense response to fungus, incompatible interaction;GO:0009941~chloroplast envelope;GO:0010037~respons…	EC:4.2.1.1	K01673	ko00910~Nitrogen metabolism;
TR41958|c3_g7	-6.3	5e-05	0.000911704	Down	-	-	-	-	-	-	-	-	-	-	-
TR41979|c1_g25	5.7	5e-05	0.000911704	Up	-	-	-	-	-	-	-	-	-	-	-
TR41998|c1_g1	-2.9	5e-05	0.000911704	Down	-	-	-	-	-	-	-	-	-	-	-
TR42011|c5_g4	-5.5	5e-05	0.000911704	Down	-	-	-	-	-	-	-	-	-	-	-
TR42017|c2_g6	3.2	5e-05	0.000911704	Up	-	-	-	tr|M1ANA1|M1ANA1_SOLTU Uncharacterized protein OS=Solanum tuberosum GN=PGSC0003DMG400010236 PE=4 SV=1	gi|731409415|ref|XP_010657188.1| PREDICTED: glycine-rich cell wall structural protein-like isoform X1 [Vitis vinifera]	Q9ZRC7_ALNGL/1-95 Q9ZRC7.1 PF07172.7;GRP;	-	GO:0008234~cysteine-type peptidase activity;	-	-	-
TR42018|c0_g4	3.3	5e-05	0.000911704	Up	-	-	-	-	-	-	-	-	-	-	-
TR42060|c0_g1	-2.1	5e-05	0.000911704	Down	-	-	-	-	-	-	-	-	-	-	-
TR42104|c1_g5	4.6	5e-05	0.000911704	Up	-	-	-	tr|A0A068TVP2|A0A068TVP2_COFCA Coffea canephora DH200=94 genomic scaffold, scaffold_3 OS=Coffea canephora GN=GSCOC_T00026577001 PE=4 SV=1	gi|661897701|emb|CDO99413.1| unnamed protein product [Coffea canephora]	-	-	GO:0009058~biosynthetic process;GO:0016746~transferase activity, transferring acyl groups;	-	-	-
TR42106|c0_g14	-5.1	5e-05	0.000911704	Down	HSP90B, TRA1	heat shock protein 90kDa beta	sp|Q9STX5|ENPL_ARATH Endoplasmin homolog OS=Arabidopsis thaliana GN=SHD PE=1 SV=1	tr|V4TA70|V4TA70_9ROSI Uncharacterized protein OS=Citrus clementina GN=CICLE_v10000296mg PE=3 SV=1	gi|567885273|ref|XP_006435195.1| hypothetical protein CICLE_v10000296mg [Citrus clementina]	-	At4g24190 [O] KOG0020 Endoplasmic reticulum glucose-regulated protein (GRP94/endoplasmin), HSP90 family	GO:0005524~ATP binding;GO:0005634~nucleus;GO:0005739~mitochondrion;GO:0005773~vacuole;GO:0005774~vacuolar membrane;GO:0005783~endoplasmic reticulum;GO:0005788~endoplasmic reticulum lumen;GO:0005886~plasma membrane;GO:0006457~protein folding;GO:0006950~response to stress;GO:0009306~protein secretion;GO:0009409~response to cold;GO:0009414~response to water deprivation;GO:0009506~plasmodesma;GO:0009…	-	K09487	ko04141~Protein processing in endoplasmic reticulum;ko04151~PI3K-Akt signaling pathway;ko04621~NOD-like receptor signaling pathway;ko04626~Plant-pathogen interaction;ko04915~Estrogen signaling pathway;ko04918~Thyroid hormone synthesis;ko05200~Pathways in cancer;ko05215~Prostate cancer;
TR42154|c1_g6	2.6	5e-05	0.000911704	Up	ACTR2, ARP2	actin-related protein 2	sp|Q9LSD6|ARP2_ARATH Actin-related protein 2 OS=Arabidopsis thaliana GN=ARP2 PE=1 SV=1	tr|A0A0D2NF32|A0A0D2NF32_GOSRA Uncharacterized protein OS=Gossypium raimondii GN=B456_001G275200 PE=3 SV=1	gi|763744243|gb|KJB11742.1| hypothetical protein B456_001G275200 [Gossypium raimondii]	B9RH40_RICCO/1-386 B9RH40.1 PF00022.15;Actin;	At3g27000 [Z] KOG0677 Actin-related protein Arp2/3 complex, subunit Arp2	GO:0000902~cell morphogenesis;GO:0005524~ATP binding;GO:0005737~cytoplasm;GO:0005885~Arp2/3 protein complex;GO:0007015~actin filament organization;GO:0007275~multicellular organismal development;GO:0009825~multidimensional cell growth;GO:0010090~trichome morphogenesis;GO:0030029~actin filament-based process;GO:0030036~actin cytoskeleton organization;GO:0034314~Arp2/3 complex-mediated actin nuclea…	-	K17260	-
TR42197|c0_g5	-5.5	5e-05	0.000911704	Down	-	-	-	tr|A0A022PSS4|A0A022PSS4_ERYGU Uncharacterized protein OS=Erythranthe guttata GN=MIMGU_mgv1a012518mg PE=4 SV=1	gi|848932556|ref|XP_012829123.1| PREDICTED: bax inhibitor 1-like [Erythranthe guttatus]	A0A022PSS4_MIMGU/34-232 A0A022PSS4.1 PF01027.16;Bax1-I;	-	GO:0016021~integral component of membrane;	-	-	-
TR42204|c3_g1	3.5	5e-05	0.000911704	Up	-	-	-	-	-	-	-	-	-	-	-
TR42209|c0_g2	3.4	5e-05	0.000911704	Up	-	-	sp|Q9ZVX2|AMS_ARATH Transcription factor ABORTED MICROSPORES OS=Arabidopsis thaliana GN=AMS PE=1 SV=2	tr|F6HHT7|F6HHT7_VITVI Putative uncharacterized protein OS=Vitis vinifera GN=VIT_01s0127g00860 PE=4 SV=1	gi|297739024|emb|CBI28513.3| unnamed protein product [Vitis vinifera]	F6HHT7_VITVI/8-158 F6HHT7.1 PF14215.2;bHLH-MYC_N;	-	GO:0000978~RNA polymerase II core promoter proximal region sequence-specific DNA binding;GO:0003677~DNA binding;GO:0003700~transcription factor activity, sequence-specific DNA binding;GO:0005634~nucleus;GO:0006351~transcription, DNA-templated;GO:0006355~regulation of transcription, DNA-templated;GO:0008152~metabolic process;GO:0009555~pollen development;GO:0016597~amino acid binding;GO:0032440~2-…	-	-	-
TR42267|c5_g5	5	5e-05	0.000911704	Up	-	-	-	-	-	-	-	-	-	-	-
TR42269|c1_g6	5.4	5e-05	0.000911704	Up	-	-	-	-	-	-	-	-	-	-	-
TR42291|c2_g8	-4.8	5e-05	0.000911704	Down	-	-	-	tr|M0TX42|M0TX42_MUSAM Triosephosphate isomerase OS=Musa acuminata subsp. malaccensis PE=3 SV=1	gi|695055880|ref|XP_009416140.1| PREDICTED: triosephosphate isomerase, cytosolic-like isoform X1 [Musa acuminata subsp. malaccensis]	-	-	GO:0004807~triose-phosphate isomerase activity;GO:0006096~glycolytic process;	-	-	-
TR42308|c0_g1	-5.8	5e-05	0.000911704	Down	-	-	-	-	-	-	-	-	-	-	-
TR42339|c0_g1	-4.2	5e-05	0.000911704	Down	-	-	-	tr|F6HQZ6|F6HQZ6_VITVI Putative uncharacterized protein OS=Vitis vinifera GN=VIT_08s0040g02360 PE=4 SV=1	gi|225439898|ref|XP_002279479.1| PREDICTED: protein IQ-DOMAIN 1-like [Vitis vinifera]	-	-	-	-	-	-
TR42357|c0_g1	-4.8	5e-05	0.000911704	Down	-	-	-	-	-	-	-	-	-	-	-
TR42376|c4_g7	4	5e-05	0.000911704	Up	-	-	-	tr|A0A067KPK0|A0A067KPK0_JATCU Uncharacterized protein OS=Jatropha curcas GN=JCGZ_08244 PE=4 SV=1	gi|802607512|ref|XP_012073845.1| PREDICTED: protein IQ-DOMAIN 32 [Jatropha curcas]	F6H068_VITVI/612-784 F6H068.1 PF13178.2;DUF4005;	-	GO:0000394~RNA splicing, via endonucleolytic cleavage and ligation;GO:0005634~nucleus;GO:0005829~cytosol;GO:0005886~plasma membrane;GO:0009086~methionine biosynthetic process;GO:0009737~response to abscisic acid;GO:0009941~chloroplast envelope;GO:0010048~vernalization response;	-	-	-
TR42376|c4_g8	-4.1	5e-05	0.000911704	Down	-	-	-	tr|A0A067KPK0|A0A067KPK0_JATCU Uncharacterized protein OS=Jatropha curcas GN=JCGZ_08244 PE=4 SV=1	gi|802607512|ref|XP_012073845.1| PREDICTED: protein IQ-DOMAIN 32 [Jatropha curcas]	F6H068_VITVI/612-784 F6H068.1 PF13178.2;DUF4005;	-	GO:0000394~RNA splicing, via endonucleolytic cleavage and ligation;GO:0005634~nucleus;GO:0005829~cytosol;GO:0005886~plasma membrane;GO:0009086~methionine biosynthetic process;GO:0009737~response to abscisic acid;GO:0009941~chloroplast envelope;GO:0010048~vernalization response;	-	-	-
[truncated: 962 more rows]
